# Supplementary material for: Joint optimization of system utility in UAV-enabled edge computing
Source: PLoS One. 2026 Feb 26;21(2):e0342583. doi: 10.1371/journal.pone.0342583 (PMC12944760; doi:10.1371/journal.pone.0342583)
Supplement: S1 File — This file contains all the code for the experiments in the manuscript. (ZIP) [file pone.0342583.s001.zip]

Archive with 17 entries (16 files):
- code/
- code/BCD.m
- code/bsum8.m
- code/calculate_rate.m
- code/figure2.m
- code/figure3.m
- code/figure4.m
- code/figure5.m
- code/figure6.m
- code/figure7.m
- code/get_distance.m
- code/monituihuo.m
- code/optimization_target_function.m
- code/utility_base_station_total.m
- code/utility_uav_total.m
- code/utility_user.m
- code/数据2.xlsx
