# Supplementary material for: Joint optimization of system utility in UAV-enabled edge computing
Source: PLoS One. 2026 Feb 26;21(2):e0342583. doi: 10.1371/journal.pone.0342583 (PMC12944760; doi:10.1371/journal.pone.0342583)
Supplement: S1 File — This file contains all the code for the experiments in the manuscript. (ZIP) [file pone.0342583.s001.zip › code/BCD.m]

clear all
clc
% Ö÷º¯Êý - ³õÊ¼»¯±äÁ¿²¢µ÷ÓÃÓÅ»¯º¯Êý

% ³õÊ¼»¯È«¾Ö±äÁ¿
global uav_num user_num bs_num D resource_bs resource_uav resource_user power_user power_uav selected_uav_relay selected_uav selected_bs

% ²ÎÊý¶¨Òå
epoch = 100; % µü´ú´ÎÊý
bs_num = 2;
uav_num = 6;
user_num = 8;
resource_bs = 25536; % »ùÕ¾µÄ¼ÆËã×ÊÔ´Á¿ 
resource_uav = [4096;4096; 4096; 4096; 4096; 4096]; % Ã¿¸öÎÞÈË»úµÄ¼ÆËã×ÊÔ´Á¿
power_uav = [5, 5, 5, 5, 5, 5]; % ÎÞÈË»úµÄ¹¦ÂÊ
resource_user = [32; 32; 32; 32; 32; 32; 32; 32]; % Ã¿¸öÓÃ»§µÄ±¾µØ¼ÆËã×ÊÔ´Á¿
power_user = [8, 8, 8, 8, 8, 8, 8, 8]; % Ã¿¸öÓÃ»§µÄ¹¦ÂÊ
D = [843; 616; 543; 463; 408; 616; 543; 424]; % Ã¿¸öÓÃ»§µÄÈÎÎñÐèÇóÁ¿

% ÓÃ»§¡¢ÎÞÈË»úºÍ»ùÕ¾µÄ×ø±ê
user = [633, 958; 98, 486; 859, 801; 547, 142; 576, 650; 60, 732; 235, 648; 354, 451]; 
uav = [[250, 250]; [250, 750]; [500, 250]; [500, 750]; [750, 250]; [750, 750]];
bs = [[250, 500]; [750, 500]];

% ¼ÆËã¾àÀëºÍËÙÂÊ
[dis_user_uav, dis_uav_bs, dis_user_bs] = get_distance(uav, user, bs);  
[Rate_i_g, Rate_i_j, Rate_j_g_i] = calculate_rate(dis_user_bs, dis_uav_bs, dis_user_uav, user_num, bs_num, uav_num);

% ³õÊ¼»¯Ñ¡Ôñ±äÁ¿
selected_bs = zeros(user_num, 1);
selected_uav = zeros(user_num, 1); 
selected_uav_relay = zeros(user_num, 1);

% ÓÃ»§Ñ¡Ôñ×î½üµÄ»ùÕ¾ºÍÎÞÈË»ú
for u = 1:user_num
    [~, selected_bs(u)] = min(dis_user_bs(u, :));
    [~, selected_uav(u)] = min(dis_user_uav(u, :));
    selected_uav_relay(u) = selected_uav(u);
end

% ³õÊ¼»¯¼Û¸ñºÍ×ÊÔ´·ÖÅä¾ØÕó
M_i = ones(bs_num, user_num); % »ùÕ¾¶ÔÓÃ»§µÄ¶¨¼Û
M_j = ones(bs_num, uav_num); % »ùÕ¾¶ÔÎÞÈË»úµÄ¶¨¼Û  
F_i = repmat(resource_bs / (bs_num * user_num), bs_num, user_num); % »ùÕ¾×ÊÔ´Æ½¾ù·ÖÅä
m_i = ones(uav_num, user_num); % ÎÞÈË»ú¶ÔÓÃ»§µÄ¶¨¼Û
f_i = repmat(resource_uav(1) / user_num, uav_num, user_num); % ÎÞÈË»ú×ÊÔ´Æ½¾ù·ÖÅä
step_size = 0.2;
decay_rate = 0.6;

% ³õÊ¼»¯ÓÃ»§µÄÈÎÎñÐ¶ÔØÄ¿µÄµØ    
offload_local = [0; 0; 1; 0; 0; 0; 0; 0]; % ÓÃ»§±¾µØ¼ÆËã 
offload_bs = [1; 0; 0; 1; 0; 0; 0; 1];    % ÓÃ»§Ð¶ÔØµ½»ùÕ¾
offload_uav = [0; 0; 1; 0; 1; 1; 0; 0];   % ÓÃ»§Ð¶ÔØµ½ÎÞÈË»ú
offload_relay = [0; 1; 0; 0; 0; 0; 1; 0]; % ÓÃ»§Í¨¹ýÖÐ¼ÌÐ¶ÔØ

% ³õÊ¼»¯Ä¿±êÖµ¼ÇÂ¼ 
objective_history = zeros(epoch, 1);

% BCDËã·¨Ö÷Ñ­»·
for t = 1:epoch
    % ÓÅ»¯¶¨¼Û±äÁ¿
    [M_i_grad, M_j_grad, m_i_grad] = utility_bs_gradient(M_i, M_j, m_i, F_i, f_i, offload_local, offload_bs, offload_uav, offload_relay);
    
    % ¸üÐÂ²¢Ó¦ÓÃÔ¼Êø
    M_i_new = M_i - step_size * M_i_grad;
    M_j_new = M_j - step_size * M_j_grad;
    m_i_new = m_i - step_size * m_i_grad;
    
    pricing_result = apply_pricing_constraints(M_i_new, M_j_new, m_i_new);
    M_i = pricing_result.M_i;
    M_j = pricing_result.M_j;
    m_i = pricing_result.m_i;
    
    % ÓÅ»¯×ÊÔ´·ÖÅä±äÁ¿
    [F_i_grad, f_i_grad] = utility_uav_gradient(M_i, M_j, m_i, F_i, f_i, Rate_j_g_i, offload_local, offload_bs, offload_uav, offload_relay);
    
    % ¸üÐÂ²¢Ó¦ÓÃÔ¼Êø
    F_i_new = F_i - step_size * F_i_grad;
    f_i_new = f_i - step_size * f_i_grad;
    
    resource_result = apply_resource_constraints(F_i_new, f_i_new);
    F_i = resource_result.F_i;
    f_i = resource_result.f_i;
    
    % ÓÅ»¯Ð¶ÔØ¾ö²ß±äÁ¿
    [offload_local_grad, offload_bs_grad, offload_uav_grad, offload_relay_grad] = utility_user_gradient(M_i, M_j, m_i, F_i, f_i, Rate_i_g, Rate_i_j, Rate_j_g_i, offload_local, offload_bs, offload_uav, offload_relay);
    
    % ¸üÐÂ²¢Ó¦ÓÃÔ¼Êø
    offload_local_new = offload_local - step_size * offload_local_grad;
    offload_bs_new = offload_bs - step_size * offload_bs_grad;
    offload_uav_new = offload_uav - step_size * offload_uav_grad;
    offload_relay_new = offload_relay - step_size * offload_relay_grad;
    
    offload_result = apply_offload_constraints(offload_local_new, offload_bs_new, offload_uav_new, offload_relay_new);
    offload_local = offload_result.offload_local;
    offload_bs = offload_result.offload_bs;
    offload_uav = offload_result.offload_uav;
    offload_relay = offload_result.offload_relay;
    
    % ¸üÐÂÄ¿±êº¯ÊýÖµ
    objective_history(t) = optimization_target_function(M_i, M_j, F_i, m_i, f_i, Rate_i_g, Rate_i_j, Rate_j_g_i, user_num, uav_num, bs_num, D, selected_bs, selected_uav, selected_uav_relay, offload_local, offload_bs, offload_uav, offload_relay);
    
    % ¸üÐÂ²½³¤
    step_size = step_size * decay_rate;
end

% »æÖÆÄ¿±êÖµÊÕÁ²ÇúÏß
figure;
plot(1:epoch, objective_history, '-o'); 
xlabel('Iteration');
ylabel('Objective Value');
title('Convergence of the Objective Function');
grid on;


% Ô¼Êøº¯Êý¶¨Òå
function result = apply_pricing_constraints(M_i, M_j, m_i)
    % »ùÕ¾¶ÔÓÃ»§µÄ¶¨¼ÛÔ¼Êø
    M_i = max(1.0, min(1.5, M_i));
    M_i = round(M_i, 2);
    
    % »ùÕ¾¶ÔÎÞÈË»úµÄ¶¨¼ÛÔ¼Êø
    M_j = max(1.0, min(1.5, M_j));
    M_j = round(M_j, 2);
    
    % ÎÞÈË»ú¶ÔÓÃ»§µÄ¶¨¼ÛÔ¼Êø
    m_i = max(0.75, min(1.25, m_i));
    m_i = round(m_i, 2);
    
    result.M_i = M_i;
    result.M_j = M_j;
    result.m_i = m_i;
end

function result = apply_resource_constraints(F_i, f_i)
    global resource_bs resource_uav bs_num uav_num user_num
    
    % »ùÕ¾×ÊÔ´Ô¼Êø
    F_i = round(max(0, F_i)); % ·Ç¸ºÕûÊý
    for b = 1:bs_num
        if sum(F_i(b,:)) > resource_bs
            % °´±ÈÀýËõ·Å
            F_i(b,:) = F_i(b,:) * (resource_bs / sum(F_i(b,:)));
        end
    end
    F_i = round(F_i); % È·±£ÎªÕûÊý
    
    % ÎÞÈË»ú×ÊÔ´Ô¼Êø
    f_i = round(max(0, f_i)); % ·Ç¸ºÕûÊý
    for j = 1:uav_num
        if sum(f_i(j,:)) > resource_uav(j)
            % °´±ÈÀýËõ·Å
            f_i(j,:) = f_i(j,:) * (resource_uav(j) / sum(f_i(j,:)));
        end
    end
    f_i = round(f_i); % È·±£ÎªÕûÊý
    
    result.F_i = F_i;
    result.f_i = f_i;
end

function result = apply_offload_constraints(offload_local, offload_bs, offload_uav, offload_relay)
    % È·±£ËùÓÐÖµÔÚ[0,1]·¶Î§ÄÚ
    offload_local = max(0, min(1, offload_local));
    offload_bs = max(0, min(1, offload_bs));
    offload_uav = max(0, min(1, offload_uav));
    offload_relay = max(0, min(1, offload_relay));
    
    % È·±£Ã¿¸öÓÃ»§µÄ×ÜÐ¶ÔØ±ÈÀýÎª1
    total = offload_local + offload_bs + offload_uav + offload_relay;
    offload_local = offload_local ./ total;
    offload_bs = offload_bs ./ total;
    offload_uav = offload_uav ./ total;
    offload_relay = offload_relay ./ total;
    
    result.offload_local = offload_local;
    result.offload_bs = offload_bs;
    result.offload_uav = offload_uav;
    result.offload_relay = offload_relay;
end

function [M_i_grad, M_j_grad, m_i_grad] = utility_bs_gradient(M_i, M_j, m_i, F_i, f_i, offload_local, offload_bs, offload_uav, offload_relay)
    global user_num bs_num uav_num selected_bs selected_uav_relay D selected_uav
    
    % Initialize gradients
    M_i_grad = zeros(size(M_i));
    M_j_grad = zeros(size(M_j));
    m_i_grad = zeros(size(m_i));
    

    
    % Calculate gradients for M_i (base station to user pricing)
    for b = 1:bs_num
        for i = 1:user_num
            if offload_bs(i) > 0 && b == selected_bs(i)
                % Derivative of user cost with respect to M_i
                M_i_grad(b,i) = F_i(b,i);
            end
        end
    end
    
    % Calculate gradients for M_j (base station to UAV pricing)
    for b = 1:bs_num
        for j = 1:uav_num
            total_relay_cost = 0;
            for i = 1:user_num
                if offload_relay(i) > 0 && selected_uav_relay(i) == j
                    total_relay_cost = total_relay_cost + D(i);
                end
            end
            M_j_grad(b,j) = -total_relay_cost;
        end
    end
    
    % Calculate gradients for m_i (UAV to user pricing)
    for j = 1:uav_num
        for i = 1:user_num
            if offload_uav(i) > 0 && j == selected_uav(i)
                m_i_grad(j,i) = f_i(j,i);
            end
        end
    end
end

% Gradient function for UAV utility
function [F_i_grad, f_i_grad] = utility_uav_gradient(M_i, M_j, m_i, F_i, f_i, Rate_j_g_i, offload_local, offload_bs, offload_uav, offload_relay)
    global user_num bs_num uav_num selected_bs selected_uav D
    
    % Initialize gradients
    F_i_grad = zeros(size(F_i));
    f_i_grad = zeros(size(f_i));
    
    fai = 15 * D;
    cpi_cost = 8;
    epsilon = 1e-6;
    
    % Calculate gradients for F_i (base station resource allocation)
    for b = 1:bs_num
        for i = 1:user_num
            if offload_bs(i) > 0 && b == selected_bs(i)
                F_i_grad(b,i) = -M_i(b,i);  % Negative because we want to maximize utility
            end
        end
    end
    
    % Calculate gradients for f_i (UAV resource allocation)
    for j = 1:uav_num
        for i = 1:user_num
            if offload_uav(i) > 0 && j == selected_uav(i)
                % Consider both revenue and computation cost
                f_i_grad(j,i) = -m_i(j,i) + (offload_uav(i) * fai(i) * cpi_cost) / ((f_i(j,i) + epsilon)^2);
            end
        end
    end
end

% Gradient function for user utility
function [offload_local_grad, offload_bs_grad, offload_uav_grad, offload_relay_grad] = utility_user_gradient(M_i, M_j, m_i, F_i, f_i, Rate_i_g, Rate_i_j, Rate_j_g_i, offload_local, offload_bs, offload_uav, offload_relay)
    global user_num resource_user power_user D selected_bs selected_uav selected_uav_relay
    
    % Initialize gradients
    offload_local_grad = zeros(size(offload_local));
    offload_bs_grad = zeros(size(offload_bs));
    offload_uav_grad = zeros(size(offload_uav));
    offload_relay_grad = zeros(size(offload_relay));
    
    % Parameters
    fai = 30 * D;
    cpi_cost = 20;
    [alpha_loc_trans, alpha_loc_e] = deal(7, 7);
    [alpha_g_trans, alpha_g_e, alpha_g_exe] = deal(7, 7, 7);
    [alpha_j_trans, alpha_j_e, alpha_j_exe] = deal(7, 7, 7);
    [alpha_u_trans, alpha_u_e, alpha_u_exe] = deal(7, 7, 7);
    epsilon = 1e-6;
    
    % Calculate gradients for each user
    for i = 1:user_num
        % Local computation gradient
        local_cost = alpha_loc_trans * D(i) * (1/resource_user(i)) + ...
                    alpha_loc_e * cpi_cost * fai(i) * (1/resource_user(i));
        offload_local_grad(i) = local_cost;
        
        % Base station offloading gradient
        b = selected_bs(i);
        bs_cost = alpha_g_trans * (D(i)/max(Rate_i_g(i,b), epsilon) + D(i)/max(F_i(b,i), epsilon)) + ...
                 alpha_g_e * power_user(i) * D(i)/max(Rate_i_g(i,b), epsilon) + ...
                 alpha_g_exe * M_i(b,i) * F_i(b,i);
        offload_bs_grad(i) = bs_cost;
        
        % UAV offloading gradient
        j = selected_uav(i);
        uav_cost = alpha_j_trans * (D(i)/max(Rate_i_j(i,j), epsilon) + D(i)/max(f_i(j,i), epsilon)) + ...
                  alpha_j_e * D(i)/max(Rate_i_j(i,j), epsilon) * power_user(i) + ...
                  alpha_j_exe * m_i(j,i) * f_i(j,i);
        offload_uav_grad(i) = uav_cost;
        
        % Relay offloading gradient
        j_relay = selected_uav_relay(i);
        relay_cost = alpha_u_trans * (D(i)/max(Rate_i_j(i,j_relay), epsilon) + ...
                    D(i)/max(F_i(b,i), epsilon) + ...
                    D(i)/max(Rate_j_g_i(j_relay,b), epsilon)) + ...
                    alpha_u_e * power_user(i) * D(i)/max(Rate_i_j(i,j_relay), epsilon) + ...
                    alpha_u_exe * M_i(b,i) * F_i(b,i);
        offload_relay_grad(i) = relay_cost;
    end
end
