# Supplementary material for: Joint optimization of system utility in UAV-enabled edge computing
Source: PLoS One. 2026 Feb 26;21(2):e0342583. doi: 10.1371/journal.pone.0342583 (PMC12944760; doi:10.1371/journal.pone.0342583)
Supplement: S1 File — This file contains all the code for the experiments in the manuscript. (ZIP) [file pone.0342583.s001.zip › code/bsum8.m]

clear all
clc
    % Ö÷º¯Êý - ³õÊ¼»¯±äÁ¿²¢µ÷ÓÃÓÅ»¯º¯Êý

    % ³õÊ¼»¯È«¾Ö±äÁ¿
    global uav_num user_num bs_num D resource_bs resource_uav resource_user power_user power_uav selected_uav_relay selected_uav selected_bs

    % ²ÎÊý¶¨Òå
    epoch = 1000; % µü´ú´ÎÊý
    bs_num = 2;
    uav_num = 6;
    user_num = 8;
    resource_bs = 25536; % »ùÕ¾µÄ¼ÆËã×ÊÔ´Á¿
    resource_uav = [4096;4096; 4096; 4096; 4096; 4096]; % Ã¿¸öÎÞÈË»úµÄ¼ÆËã×ÊÔ´Á¿
    power_uav = [5, 5, 5, 5, 5, 5]; % ÎÞÈË»úµÄ¹¦ÂÊ
    resource_user = [32; 32; 32; 32; 32; 32; 32; 32]; % Ã¿¸öÓÃ»§µÄ±¾µØ¼ÆËã×ÊÔ´Á¿
    power_user = [8, 8, 8, 8, 8, 8, 8, 8]; % Ã¿¸öÓÃ»§µÄ¹¦ÂÊ
    D = [843; 616; 543; 463; 408; 616; 543; 424]; % Ã¿¸öÓÃ»§µÄÈÎÎñÐèÇóÁ¿

    % ÓÃ»§¡¢ÎÞÈË»úºÍ»ùÕ¾µÄ×ø±ê
    user = [633, 958; 98, 486; 859, 801; 547, 142; 576, 650; 60, 732; 235, 648; 354, 451];
    uav = [[250, 250]; [250, 750]; [500, 250]; [500, 750]; [750, 250]; [750, 750]];
    bs = [[250, 500]; [750, 500]];

    % ¼ÆËã¾àÀëºÍËÙÂÊ
    [dis_user_uav, dis_uav_bs, dis_user_bs] = get_distance(uav, user, bs);
    [Rate_i_g, Rate_i_j, Rate_j_g_i] = calculate_rate(dis_user_bs, dis_uav_bs, dis_user_uav, user_num, bs_num, uav_num);

    % ³õÊ¼»¯Ñ¡Ôñ±äÁ¿
    selected_bs = zeros(user_num, 1);
    selected_uav = zeros(user_num, 1);
    selected_uav_relay = zeros(user_num, 1);

    % ÓÃ»§Ñ¡Ôñ×î½üµÄ»ùÕ¾ºÍÎÞÈË»ú
    for u = 1:user_num
        [~, selected_bs(u)] = min(dis_user_bs(u, :));
        [~, selected_uav(u)] = min(dis_user_uav(u, :));
        selected_uav_relay(u) = selected_uav(u);
    end

    % ³õÊ¼»¯¼Û¸ñºÍ×ÊÔ´·ÖÅä¾ØÕó
    M_i = ones(bs_num, user_num); % »ùÕ¾¶ÔÓÃ»§µÄ¶¨¼Û
    M_j = ones(bs_num, uav_num); % »ùÕ¾¶ÔÎÞÈË»úµÄ¶¨¼Û
%     F_i = zeros(bs_num, user_num); % »ùÕ¾·ÖÅä¸øÓÃ»§µÄ×ÊÔ´
    m_i = ones(uav_num, user_num); % ÎÞÈË»ú¶ÔÓÃ»§µÄ¶¨¼Û
%     f_i = zeros(uav_num, user_num); % ÎÞÈË»ú·ÖÅä¸øÓÃ»§µÄ×ÊÔ´
    F_i = repmat(resource_bs / (bs_num * user_num), bs_num, user_num); % »ùÕ¾×ÊÔ´Æ½¾ù·ÖÅä
    f_i = repmat(resource_uav(1) / user_num, uav_num, user_num); % ÎÞÈË»ú×ÊÔ´Æ½¾ù·ÖÅä
disp(F_i);
   % ¶¨¼ÛµÄ·¶Î§
%     [M_i_low,M_i_high] = deal(ones(bs_num,user_num),1.5*ones(bs_num,user_num));
%     [M_j_low,M_j_high] = deal(ones(bs_num,uav_num),1.5*ones(bs_num,uav_num));
%     [m_i_low,m_i_high] = deal(ones(uav_num,user_num),1.5*ones(uav_num,user_num));


    %³õÊ¼»¯ÓÃ»§µÄÈÎÎñÐ¶ÔØÄ¿µÄµØ
    
offload_local = [0; 0; 1; 0; 0; 0; 0; 0]; % ÓÃ»§±¾µØ¼ÆËã
offload_bs = [1; 0; 0; 1; 0; 0; 0; 1];    % ÓÃ»§Ð¶ÔØµ½»ùÕ¾
offload_uav = [0; 0; 1; 0; 1; 1; 0; 0];   % ÓÃ»§Ð¶ÔØµ½ÎÞÈË»ú
offload_relay = [0; 1; 0; 0; 0; 0; 1; 0]; % ÓÃ»§Í¨¹ýÖÐ¼ÌÐ¶ÔØ


% ³õÊ¼»¯ÉÏÒ»ÂÖ±äÁ¿´æ´¢
M_i_prev = ones(bs_num, user_num);
M_j_prev = ones(bs_num, uav_num);
m_i_prev = ones(uav_num, user_num);
F_i_prev = F_i;
f_i_prev = f_i;
offload_local_prev = offload_local;
offload_bs_prev = offload_bs;
offload_uav_prev = offload_uav;
offload_relay_prev = offload_relay;
disp(F_i);
objective_value = optimization_target_function(M_i, M_j, F_i_prev, m_i, f_i_prev, ...
    Rate_i_g, Rate_i_j, Rate_j_g_i, user_num, uav_num, bs_num, D, ...
    selected_bs, selected_uav, selected_uav_relay, ...
    offload_local_prev, offload_bs_prev, offload_uav_prev, offload_relay_prev);

disp('Objective Value:');
disp(objective_value);


% BSUMÓÅ»¯Ñ­»·
epsilon = 1e-2; % ÊÕÁ²ãÐÖµ
t = 0; % µü´ú¼ÆÊýÆ÷
objective_history = zeros(epoch, 1); % ¼ÇÂ¼Ä¿±êÖµ
max_iter = epoch;

while t < max_iter
    t = t + 1;
    theta = 0.6;

    % Step 1: ¹Ì¶¨Ð¶ÔØ²ßÂÔºÍ×ÊÔ´·ÖÅä±äÁ¿,ÓÅ»¯¶¨¼Û±äÁ¿ (M_i, M_j, m_i)
    % ¶¨ÒåÒÅ´«Ëã·¨²ÎÊý
    popsize = 200;  % ÖÖÈº´óÐ¡
    maxgen = 50;   % µü´ú´ÎÊý
    pcrossover = 0.9; % ½»²æ¸ÅÂÊ
    pmutation = 0.25; % ±äÒì¸ÅÂÊ

    % ¶¨Òå¼Û¸ñ±äÁ¿µÄÈ¡Öµ·¶Î§
    lb_M_i = ones(bs_num, user_num);
    ub_M_i = 1.5 * ones(bs_num, user_num);
    lb_M_j = ones(bs_num, uav_num);      
    ub_M_j = 1.5 * ones(bs_num, uav_num);
    lb_m_i = 0.75 * ones(uav_num, user_num);
    ub_m_i = 1.25 * ones(uav_num, user_num); 

    % ½«M_i, M_j, m_i ÏòÁ¿»¯ÒÔÆ¥ÅäÊÊÓ¦¶Èº¯ÊýµÄÊäÈë
    M_i_vec = M_i_prev(:);
    M_j_vec = M_j_prev(:);
    m_i_vec = m_i_prev(:);

    % ¶¨ÒåÊÊÓ¦¶Èº¯Êý
    fitness_function = @(x) -optimization_target_function(reshape(x(1:bs_num*user_num), bs_num, user_num), ...
                            reshape(x(bs_num*user_num+1:bs_num*(user_num+uav_num)), bs_num, uav_num), ...
                            F_i_prev, reshape(x(bs_num*(user_num+uav_num)+1:end), uav_num, user_num), ...
                            f_i_prev, Rate_i_g, Rate_i_j, Rate_j_g_i, ...
                            user_num, uav_num, bs_num, D, ...
                            selected_bs, selected_uav, selected_uav_relay, ...
                            offload_local_prev, offload_bs_prev, offload_uav_prev, offload_relay_prev) ...
                            + theta * sum((reshape(x(1:bs_num*user_num), bs_num, user_num) - M_i_prev).^2, 'all') ...
                            + theta * sum((reshape(x(bs_num*user_num+1:bs_num*(user_num+uav_num)), bs_num, uav_num) - M_j_prev).^2, 'all') ...
                            + theta * sum((reshape(x(bs_num*(user_num+uav_num)+1:end), uav_num, user_num) - m_i_prev).^2, 'all');

    % ÔËÐÐÒÅ´«Ëã·¨
    options = optimoptions('ga', 'PopulationSize', popsize, 'MaxGenerations', maxgen, ...
        'CrossoverFraction', pcrossover, 'MutationFcn', {@mutationadaptfeasible, pmutation}, ...
        'Display', 'iter', 'PlotFcn', {@gaplotbestf});

    [x_best, fval_best] = ga(fitness_function, bs_num*(user_num+uav_num)+uav_num*user_num, [], [], [], [], ...
                            [lb_M_i(:); lb_M_j(:); lb_m_i(:)], [ub_M_i(:); ub_M_j(:); ub_m_i(:)], [], options);


    
    % ´Ó×îÓÅ½âÖÐÌáÈ¡¼Û¸ñ¾ö²ß±äÁ¿
M_i = reshape(x_best(1:bs_num*user_num), bs_num, user_num);
M_j = reshape(x_best(bs_num*user_num+1:bs_num*(user_num+uav_num)), bs_num, uav_num);
m_i = reshape(x_best(bs_num*(user_num+uav_num)+1:end), uav_num, user_num);    

% ½«¼Û¸ñ±äÁ¿ËÄÉáÎåÈëµ½Ð¡ÊýµãºóÁ½Î»
M_i = round(M_i, 2);
M_j = round(M_j, 2);
m_i = round(m_i, 2);
    
  
    % Step 2: ¹Ì¶¨¶¨¼ÛºÍÐ¶ÔØ²ßÂÔ,ÓÅ»¯×ÊÔ´·ÖÅä±äÁ¿ (F_i, f_i)
% Ê¹ÓÃÄ£ÄâÍË»ðËã·¨ÓÅ»¯×ÊÔ´·ÖÅä±äÁ¿
initial_temp = 300;  % Ìá¸ß³õÊ¼ÎÂ¶È
final_temp = 1e-3;   % ½µµÍÖÕÖ¹ÎÂ¶È
alpha = 0.97;        % µ÷Õû½µÎÂÏµÊý

% ³õÊ¼»¯×ÊÔ´·ÖÅä±äÁ¿
F_i = round(F_i_prev);
f_i = round(f_i_prev);

% ¶¨ÒåÄ¿±êº¯Êý
objective_function = @(F_i, f_i) optimization_target_function(M_i_prev, M_j_prev, F_i, m_i_prev, f_i, Rate_i_g, Rate_i_j, Rate_j_g_i, user_num, uav_num, bs_num, D, selected_bs, selected_uav, selected_uav_relay, offload_local_prev, offload_bs_prev, offload_uav_prev, offload_relay_prev) ...
                                + 0.5*theta * sum(max(0, sum(F_i, 2) - resource_bs).^2) ...
                                + 0.5*theta * sum(max(0, sum(f_i, 2) - resource_uav).^2);

curr_temp = initial_temp;
while curr_temp > final_temp
    % Éú³ÉÐÂµÄ½â
    F_i_new = F_i + randi([-5, 5], size(F_i));
    f_i_new = f_i + randi([-5, 5], size(f_i));

    % È·±£ÐÂ½âÊÇ·Ç¸ºÕûÊý
    F_i_new = max(round(F_i_new), 0);
    f_i_new = max(round(f_i_new), 0);

    % ¼ÆËãÄ¿±êº¯ÊýÖµ
    obj_old = objective_function(F_i, f_i);
    obj_new = objective_function(F_i_new, f_i_new);

    % ¸ù¾ÝMetropolis×¼Ôò¾ö¶¨ÊÇ·ñ½ÓÊÜÐÂ½â
    if obj_new < obj_old || rand() < exp(-(obj_new - obj_old) / curr_temp)
        F_i = F_i_new;
        f_i = f_i_new;
    end

    % ½µÎÂ
    curr_temp = curr_temp * alpha;
end


    % Step 3: ¹Ì¶¨¶¨¼ÛºÍ×ÊÔ´·ÖÅä±äÁ¿,ÓÅ»¯Ð¶ÔØ²ßÂÔ (offload_local, offload_bs, offload_uav, offload_relay)
    % Ê¹ÓÃÄ£ÄâÍË»ðËã·¨ÓÅ»¯Ð¶ÔØ²ßÂÔ
    initial_temp = 400; % ³õÊ¼ÎÂ¶È
    final_temp = 1e-3; % ÖÕÖ¹ÎÂ¶È
    alpha = 0.9; % ½µÎÂÏµÊý

    % ³õÊ¼»¯Ð¶ÔØ²ßÂÔ±äÁ¿
    offload_local = offload_local_prev;
    offload_bs = offload_bs_prev;
    offload_uav = offload_uav_prev;
    offload_relay = offload_relay_prev;

    % ¶¨ÒåÄ¿±êº¯Êý
    objective_function = @(offload_local, offload_bs, offload_uav, offload_relay) ...
        optimization_target_function(M_i_prev, M_j_prev, F_i_prev, m_i_prev, f_i_prev, Rate_i_g, Rate_i_j, Rate_j_g_i, user_num, uav_num, bs_num, D, selected_bs, selected_uav, selected_uav_relay, offload_local, offload_bs, offload_uav, offload_relay) ...
        + 0.5*theta * sum((offload_local - offload_local_prev).^2) ...
        + 0.5*theta * sum((offload_bs - offload_bs_prev).^2) ...
        + 0.5*theta * sum((offload_uav - offload_uav_prev).^2) ...
        + 0.5*theta * sum((offload_relay - offload_relay_prev).^2);

    curr_temp = initial_temp;
    while curr_temp > final_temp
        % Éú³ÉÐÂµÄ½â
        offload_local_new = max(0, min(1, offload_local + 0.1*randn(size(offload_local))));
        offload_bs_new = max(0, min(1, offload_bs + 0.1*randn(size(offload_bs))));
        offload_uav_new = max(0, min(1, offload_uav + 0.1*randn(size(offload_uav))));
        offload_relay_new = max(0, min(1, offload_relay + 0.1*randn(size(offload_relay))));

        % Ð¶ÔØ²ßÂÔ¹éÒ»»¯
        offload_sum = offload_local_new + offload_bs_new + offload_uav_new + offload_relay_new;
        offload_local_new = offload_local_new ./ offload_sum;
        offload_bs_new = offload_bs_new ./ offload_sum;
        offload_uav_new = offload_uav_new ./ offload_sum;
        offload_relay_new = offload_relay_new ./ offload_sum;

        % ¼ÆËãÄ¿±êº¯ÊýÖµ
        obj_old = objective_function(offload_local, offload_bs, offload_uav, offload_relay);
        obj_new = objective_function(offload_local_new, offload_bs_new, offload_uav_new, offload_relay_new);

        % ¸ù¾ÝMetropolis×¼Ôò¾ö¶¨ÊÇ·ñ½ÓÊÜÐÂ½â
        if obj_new < obj_old || rand() < exp(-(obj_new - obj_old) / curr_temp)
            offload_local = offload_local_new;
            offload_bs = offload_bs_new;
            offload_uav = offload_uav_new;
            offload_relay = offload_relay_new;
        end

        % ½µÎÂ
        curr_temp = curr_temp * alpha;
    end

    % Step 4: ¸üÐÂÀúÊ·¼ÇÂ¼²¢¼ì²éÊÕÁ²ÐÔ
    % ¸üÐÂÉÏÒ»ÂÖ±äÁ¿
    M_i_prev = M_i;
    M_j_prev = M_j;
    m_i_prev = m_i;
    F_i_prev = F_i;
    f_i_prev = f_i;
    offload_local_prev = offload_local;
    offload_bs_prev = offload_bs;
    offload_uav_prev = offload_uav;
    offload_relay_prev = offload_relay;

    % ¼ÇÂ¼Ä¿±êº¯ÊýÖµ
    objective_history(t) = optimization_target_function(M_i, M_j, F_i, m_i, f_i, Rate_i_g, Rate_i_j, Rate_j_g_i, user_num, uav_num, bs_num, D, selected_bs, selected_uav, selected_uav_relay, offload_local, offload_bs, offload_uav, offload_relay);

end
% »æÖÆÄ¿±êÖµÊÕÁ²ÇúÏß
figure;
plot(1:t, objective_history(1:t), '-o');
xlabel('Iteration');
ylabel('Objective Value');
title('Convergence of the Objective Function');
grid on;
