# Supplementary material for: Joint optimization of system utility in UAV-enabled edge computing
Source: PLoS One. 2026 Feb 26;21(2):e0342583. doi: 10.1371/journal.pone.0342583 (PMC12944760; doi:10.1371/journal.pone.0342583)
Supplement: S1 File — This file contains all the code for the experiments in the manuscript. (ZIP) [file pone.0342583.s001.zip › code/calculate_rate.m]

function [Rate_i_g, Rate_i_j, Rate_j_g_i] = calculate_rate(dis_user_bs, dis_uav_bs, dis_user_uav, user_num, bs_num, uav_num)
    % ¼ÆËãÓÃ»§µ½»ùÕ¾¡¢ÓÃ»§µ½ÎÞÈË»ú¡¢ÎÞÈË»úµ½»ùÕ¾µÄËÙÂÊ
    Rate_i_g = zeros(user_num, bs_num);
    Rate_i_j = zeros(user_num, uav_num);
    Rate_j_g_i = zeros(uav_num, bs_num);
    for b = 1:bs_num
        for i = 1:user_num
            Rate_i_g(i, b) = 1000 / dis_user_bs(i, b);
        end
        for j = 1:uav_num
            Rate_j_g_i(j, b) = 1000 / dis_uav_bs(j, b);
        end
    end
    for i = 1:user_num
        for j = 1:uav_num
            Rate_i_j(i, j) = 1000 / dis_user_uav(i, j);
        end
    end
end
