# Supplementary material for: Joint optimization of system utility in UAV-enabled edge computing
Source: PLoS One. 2026 Feb 26;21(2):e0342583. doi: 10.1371/journal.pone.0342583 (PMC12944760; doi:10.1371/journal.pone.0342583)
Supplement: S1 File — This file contains all the code for the experiments in the manuscript. (ZIP) [file pone.0342583.s001.zip › code/figure2.m]

% ÓÃ»§¡¢ÎÞÈË»úºÍ»ùÕ¾µÄ×ø±ê
user = [633, 958; 98, 486; 859, 801; 547, 142; 576, 650; 60, 732; 235, 648; 354, 451]; % ÓÃ»§Î»ÖÃ
uav = [250, 250; 250, 750; 500, 250; 500, 750; 750, 250; 750, 750]; % ÎÞÈË»úÎ»ÖÃ
bs = [250, 500; 750, 500]; % »ùÕ¾Î»ÖÃ

% »æÖÆ»ùÕ¾¡¢ÎÞÈË»úºÍÓÃ»§µÄÎ»ÖÃ
figure;
hold on;
plot(bs(:,1), bs(:,2), 'bs', 'MarkerSize', 10, 'MarkerFaceColor', 'b'); % »ùÕ¾ (À¶É«·½¿é)
plot(uav(:,1), uav(:,2), 'ro', 'MarkerSize', 10, 'MarkerFaceColor', 'r'); % ÎÞÈË»ú (ºìÉ«Ô²È¦)
plot(user(:,1), user(:,2), 'g^', 'MarkerSize', 10, 'MarkerFaceColor', 'g'); % ÓÃ»§ (ÂÌÉ«Èý½ÇÐÎ)

% ÉèÖÃÍ¼ÐÎ±êÌâºÍ±êÇ©
xlabel('X Position (m)');  % ¸ÄÎªX×ø±êµÄµ¥Î»£¬'m' ±íÊ¾Ã×
ylabel('Y Position (m)');  % ¸ÄÎªY×ø±êµÄµ¥Î»£¬'m' ±íÊ¾Ã×
title('Network Layout: Base Stations, UAVs, and Users in MEC System');  % ¸ÄÎª¸ü¾ßÃèÊöÐÔµÄ±êÌâ
legend({'Base Stations', 'UAVs', 'Users'}, 'Location', 'best');
grid on;

% ÉèÖÃ×ø±êÖá·¶Î§£¨¸ù¾ÝÐèÒªµ÷Õû£©
axis([0 1000 0 1000]);

hold off;
