# Supplementary material for: Joint optimization of system utility in UAV-enabled edge computing
Source: PLoS One. 2026 Feb 26;21(2):e0342583. doi: 10.1371/journal.pone.0342583 (PMC12944760; doi:10.1371/journal.pone.0342583)
Supplement: S1 File — This file contains all the code for the experiments in the manuscript. (ZIP) [file pone.0342583.s001.zip › code/figure3.m]

% ¶ÁÈ¡ExcelÎÄ¼þÖÐµÄÊý¾Ý
filename = "C:\Users\yu\Desktop\Êý¾Ý2.xlsx";  % ExcelÎÄ¼þµÄÂ·¾¶
data = readtable(filename, 'PreserveVariableNames', true);

% Ö»Ñ¡ÔñÇ°700ÐÐÊý¾Ý
data = data(1:700, :);  % Ñ¡È¡Ç°700ÐÐ

% È·±£µü´ú´ÎÊýÓëÊý¾ÝÐÐÊýÆ¥Åä£¬¼ÙÉèÊý¾ÝÖÐÓÐ700ÐÐ
iterations = 1:height(data);  % ¸ù¾ÝÊý¾ÝµÄÐÐÊýÉèÖÃµü´ú´ÎÊý

% ´ÓExcel¶ÁÈ¡Èý¸öËã·¨µÄTotal utilityÊý¾Ý
bsum_utility = data{:, 1};  % bsumËã·¨µÄTotal utility
simulated_annealing_utility = data{:, 2};  % Ä£ÄâÍË»ðËã·¨µÄTotal utility
bcd_utility = data{:, 3};  % BCDËã·¨µÄTotal utility

% ´´½¨Ò»¸öÐÂµÄÍ¼ÐÎ
figure;

hold on;
plot(iterations, bsum_utility, 'r-', 'LineWidth', 1, 'Marker', 'o', 'MarkerFaceColor', 'r', 'MarkerSize', 3);  % bsumËã·¨
plot(iterations, simulated_annealing_utility, 'g--', 'LineWidth', 1, 'Marker', '*', 'MarkerFaceColor', 'g', 'MarkerSize', 3);  % Ä£ÄâÍË»ðËã·¨
plot(iterations, bcd_utility, 'b-.', 'LineWidth', 1, 'Marker', 'x', 'MarkerFaceColor', 'b', 'MarkerSize', 3);  % BCDËã·¨

% ÉèÖÃÍ¼±í±êÌâºÍÖá±êÇ©
xlabel('Iterations');
ylabel('Total utility');

% ÉèÖÃÍ¼Àý
legend('BSUM algorithm', 'Simulated annealing algorithm', 'BCD algorithm', 'Location', 'northeast');

% ÏÔÊ¾Íø¸ñ
grid on;
hold off;
