# Supplementary material for: Joint optimization of system utility in UAV-enabled edge computing
Source: PLoS One. 2026 Feb 26;21(2):e0342583. doi: 10.1371/journal.pone.0342583 (PMC12944760; doi:10.1371/journal.pone.0342583)
Supplement: S1 File — This file contains all the code for the experiments in the manuscript. (ZIP) [file pone.0342583.s001.zip › code/figure4.m]

x = [8, 16, 24];  % ÎÞÏßÉè±¸µÄÊýÁ¿
y1 = [89217, 249808, 405685]; % bsum Ëã·¨
y2 = [575832, 754362, 987643]; % BCD Ëã·¨
y3 = [122182, 278865, 532114]; % Ä£ÄâÍË»ðËã·¨

% ´´½¨Ò»¸öÐÂµÄÍ¼ÐÎ
figure;

% ´´½¨·Ö×éÖù×´Í¼
b = bar(x, [y1; y2; y3]', 'grouped'); 

% ÉèÖÃÑÕÉ«
b(1).FaceColor = [0 0 1];    % À¶É«£ºbsum Ëã·¨
b(2).FaceColor = [1 0 0];    % ºìÉ«£ºBCD Ëã·¨
b(3).FaceColor = [0 1 0];    % ÂÌÉ«£ºÄ£ÄâÍË»ðËã·¨

% ÉèÖÃÍ¼±í±êÌâºÍÖá±êÇ©

xlabel('Number of wireless user');
ylabel('utility');

% ÉèÖÃÍ¼Àý£¬µ÷ÕûÎªÈý¸ö±êÇ©¶ÔÓ¦ÄúµÄÊý¾ÝÏµÁÐ
legend('bsum algorithm', 'BCD algorithm', 'Simulated annealing algorithm', 'Location', 'northwest');

% ÏÔÊ¾Íø¸ñ
grid on;

% µ÷ÕûÖù×´Í¼¿í¶ÈºÍ²¼¾Ö
set(gca, 'XTick', x, 'XTickLabel', {'8', '16', '24'});
