# Supplementary material for: Joint optimization of system utility in UAV-enabled edge computing
Source: PLoS One. 2026 Feb 26;21(2):e0342583. doi: 10.1371/journal.pone.0342583 (PMC12944760; doi:10.1371/journal.pone.0342583)
Supplement: S1 File — This file contains all the code for the experiments in the manuscript. (ZIP) [file pone.0342583.s001.zip › code/figure6.m]

x = [8, 16, 24];  % ÎÞÏßÉè±¸µÄÊýÁ¿
y1 = [48059, 46698, 45175]; % »ùÕ¾µÄÊÕÒæ
y2 = [8215.1, 3750.1, -3960.4]; % ÎÞÈË»úµÄÊÕÒæ
y3 = [145810, 300300, 459454]; % ÓÃ»§µÄÏûºÄ

% ´´½¨Ò»¸öÐÂµÄÍ¼ÐÎ
figure;

% ´´½¨·Ö×éÖù×´Í¼
b = bar(x, [y1; y2; y3]', 'grouped'); 

% ÉèÖÃÑÕÉ«
b(1).FaceColor = [0 0 1];    % À¶É«£º»ùÕ¾µÄÊÕÒæ
b(2).FaceColor = [1 0 0];    % ºìÉ«£ºÎÞÈË»úµÄÊÕÒæ
b(3).FaceColor = [0 1 0];    % ÂÌÉ«£ºÓÃ»§µÄÏûºÄ

% ÉèÖÃÍ¼±í±êÌâºÍÖá±êÇ©

xlabel('Number of wireless user');
ylabel('utility');

% ÉèÖÃÍ¼Àý£¬µ÷ÕûÎªÈý¸ö±êÇ©¶ÔÓ¦ÄúµÄÊý¾ÝÏµÁÐ
legend('Base station income', 'UAV income', 'User cost', 'Location', 'northwest');

% ÏÔÊ¾Íø¸ñ
grid on;

% µ÷ÕûÖù×´Í¼¿í¶ÈºÍ²¼¾Ö
set(gca, 'XTick', x, 'XTickLabel', {'8', '16', '24'});
