# Supplementary material for: Joint optimization of system utility in UAV-enabled edge computing
Source: PLoS One. 2026 Feb 26;21(2):e0342583. doi: 10.1371/journal.pone.0342583 (PMC12944760; doi:10.1371/journal.pone.0342583)
Supplement: S1 File — This file contains all the code for the experiments in the manuscript. (ZIP) [file pone.0342583.s001.zip › code/figure7.m]

% ¦È? Êý¾Ý
theta_n_values = [0.5, 0.4, 0.3, 0.2, 0.1];
performance_theta_n = [91170, 90930, 90750, 90130, 88900];

% ¦Á Êý¾Ý
alpha_values = [0.5, 0.6, 0.7, 0.8, 0.9];
performance_alpha = [136600, 134800, 130800, 122900, 115600];

% ´´½¨×ÓÍ¼ÓÃÓÚÁéÃô¶È·ÖÎö
figure;

% ¦È? Í¼
subplot(2,1,1);
plot(theta_n_values, performance_theta_n, 'b-o', 'LineWidth', 2, 'MarkerSize', 8);
title('Sensitivity of System Utility to ¦È?');
xlabel('¦È?');
ylabel('System Utility');
grid on;

% ¦Á Í¼
subplot(2,1,2);
plot(alpha_values, performance_alpha, 'r-o', 'LineWidth', 2, 'MarkerSize', 8);
title('Sensitivity of System Utility to ¦Á');
xlabel('¦Á');
ylabel('System Utility');
grid on;
