# Supplementary material for: Joint optimization of system utility in UAV-enabled edge computing
Source: PLoS One. 2026 Feb 26;21(2):e0342583. doi: 10.1371/journal.pone.0342583 (PMC12944760; doi:10.1371/journal.pone.0342583)
Supplement: S1 File — This file contains all the code for the experiments in the manuscript. (ZIP) [file pone.0342583.s001.zip › code/get_distance.m]

function [user_uav, uav_bs, user_bs] = get_distance(uav, user, bs)
    % »ñÈ¡ÓÃ»§-ÎÞÈË»ú-»ùÕ¾µÄ¾àÀëÐÅÏ¢
    global user_num uav_num bs_num
    user_uav = zeros(user_num, uav_num);
    uav_bs = zeros(uav_num, bs_num);
    user_bs = zeros(user_num, bs_num);
    distance = @(x, y) sqrt((x(1) - y(1))^2 + (x(2) - y(2))^2); % Çó¾àÀëµÄº¯ÊýÊ½
    for i = 1:user_num
        for j = 1:uav_num
            user_uav(i, j) = distance(user(i, :), uav(j, :));
        end
        for k = 1:bs_num
            user_bs(i, k) = distance(user(i, :), bs(k, :));
        end
    end
    for s = 1:uav_num
        for r = 1:bs_num
            uav_bs(s, r) = distance(uav(s, :), bs(r, :));
        end
    end
end
