# Supplementary material for: Joint optimization of system utility in UAV-enabled edge computing
Source: PLoS One. 2026 Feb 26;21(2):e0342583. doi: 10.1371/journal.pone.0342583 (PMC12944760; doi:10.1371/journal.pone.0342583)
Supplement: S1 File — This file contains all the code for the experiments in the manuscript. (ZIP) [file pone.0342583.s001.zip › code/monituihuo.m]

clear all
clc

%% ³õÊ¼»¯È«¾Ö±äÁ¿
global uav_num user_num bs_num D resource_bs resource_uav resource_user power_user power_uav selected_uav_relay selected_uav selected_bs

% ²ÎÊý¶¨Òå
epoch = 100; % µü´ú´ÎÊý
bs_num = 2;
uav_num = 6;
user_num = 8;
resource_bs = 25536; % »ùÕ¾µÄ¼ÆËã×ÊÔ´Á¿
resource_uav = [4096;4096;4096;4096;4096;4096]; % Ã¿¸öÎÞÈË»úµÄ¼ÆËã×ÊÔ´Á¿
power_uav = [5,5,5,5,5,5]; % ÎÞÈË»úµÄ¹¦ÂÊ
resource_user = [32;32;32;32;32;32;32;32]; % Ã¿¸öÓÃ»§µÄ±¾µØ¼ÆËã×ÊÔ´Á¿
power_user = [8,8,8,8,8,8,8,8]; % Ã¿¸öÓÃ»§µÄ¹¦ÂÊ
D = [843;616;543;463;408;616;543;424]; % Ã¿¸öÓÃ»§µÄÈÎÎñÐèÇóÁ¿

% ÓÃ»§¡¢ÎÞÈË»úºÍ»ùÕ¾µÄ×ø±ê
user = [633,958;98,486;859,801;547,142;576,650;60,732;235,648;354,451];
uav = [[250,250];[250,750];[500,250];[500,750];[750,250];[750,750]];
bs = [[250,500];[750,500]];

% ¼ÆËã¾àÀëºÍËÙÂÊ
[dis_user_uav, dis_uav_bs, dis_user_bs] = get_distance(uav, user, bs);
[Rate_i_g, Rate_i_j, Rate_j_g_i] = calculate_rate(dis_user_bs, dis_uav_bs, dis_user_uav, user_num, bs_num, uav_num);

% ³õÊ¼»¯Ñ¡Ôñ±äÁ¿
selected_bs = zeros(user_num, 1);
selected_uav = zeros(user_num, 1);
selected_uav_relay = zeros(user_num, 1);

% ÓÃ»§Ñ¡Ôñ×î½üµÄ»ùÕ¾ºÍÎÞÈË»ú
for u = 1:user_num
    [~, selected_bs(u)] = min(dis_user_bs(u, :));
    [~, selected_uav(u)] = min(dis_user_uav(u, :));
    selected_uav_relay(u) = selected_uav(u);
end

% ³õÊ¼»¯±äÁ¿
M_i = ones(bs_num, user_num);  % [1, 1.5]·¶Î§
M_j = ones(bs_num, uav_num);   % [1, 1.5]·¶Î§
m_i = ones(uav_num, user_num); % [1, 1.5]·¶Î§
F_i = repmat(resource_bs/(bs_num*user_num), bs_num, user_num);
f_i = repmat(resource_uav(1)/user_num, uav_num, user_num);
offload_local = [0;0;1;0;0;0;0;0];
offload_bs = [1;0;0;1;0;0;0;1];
offload_uav = [0;0;1;0;1;1;0;0];
offload_relay = [0;1;0;0;0;0;1;0];

% ³õÊ¼»¯ÀúÊ·¼ÇÂ¼
objective_history = zeros(epoch, 1);
M_i_history = zeros(epoch, bs_num, user_num);
M_j_history = zeros(epoch, bs_num, uav_num);
m_i_history = zeros(epoch, uav_num, user_num); % ÐÞÕýÎ¬¶È
F_i_history = zeros(epoch, bs_num, user_num);
f_i_history = zeros(epoch, uav_num, user_num);
offload_local_history = zeros(epoch, user_num);
offload_bs_history = zeros(epoch, user_num);
offload_uav_history = zeros(epoch, user_num);
offload_relay_history = zeros(epoch, user_num);

% ¼ÇÂ¼³õÊ¼Öµ
objective_history(1) = optimization_target_function(M_i, M_j, F_i, m_i, f_i, ...
    Rate_i_g, Rate_i_j, Rate_j_g_i, user_num, uav_num, bs_num, D, ...
    selected_bs, selected_uav, selected_uav_relay, ...
    offload_local, offload_bs, offload_uav, offload_relay);
M_i_history(1,:,:) = M_i;
M_j_history(1,:,:) = M_j;
m_i_history(1,:,:) = m_i;
F_i_history(1,:,:) = F_i;
f_i_history(1,:,:) = f_i;
offload_local_history(1,:) = offload_local';
offload_bs_history(1,:) = offload_bs';
offload_uav_history(1,:) = offload_uav';
offload_relay_history(1,:) = offload_relay';

% ³õÊ¼»¯ÉÏÒ»ÂÖ±äÁ¿
M_i_prev = M_i;
M_j_prev = M_j;
m_i_prev = m_i;
F_i_prev = F_i;
f_i_prev = f_i;
offload_local_prev = offload_local;
offload_bs_prev = offload_bs;
offload_uav_prev = offload_uav;
offload_relay_prev = offload_relay;

% Ä£ÄâÍË»ðÖ÷Ñ­»·
t = 1;
while t < epoch
    t = t + 1;

    
    %% 
    initial_temp = 100;
    final_temp = 1e-3;

    curr_temp = initial_temp;

    while curr_temp > final_temp
        % Éú³ÉËùÓÐ±äÁ¿µÄÐÂ½â
        M_i_new = M_i + 0.1*randn(size(M_i));
        M_j_new = M_j + 0.1*randn(size(M_j));
        m_i_new = m_i + 0.1*randn(size(m_i));
        F_i_new = F_i + randi([-5, 5], size(F_i));
        f_i_new = f_i + randi([-5, 5], size(f_i));
        offload_local_new = max(0, min(1, offload_local + 0.1*randn(size(offload_local))));
        offload_bs_new = max(0, min(1, offload_bs + 0.1*randn(size(offload_bs))));
        offload_uav_new = max(0, min(1, offload_uav + 0.1*randn(size(offload_uav))));
        offload_relay_new = max(0, min(1, offload_relay + 0.1*randn(size(offload_relay))));

        % Ó¦ÓÃÔ¼Êø
        % ¶¨¼Û±äÁ¿Ô¼Êø
        M_i_new = max(1, min(1.5, M_i_new));
        M_j_new = max(1, min(1.5, M_j_new));
        m_i_new = max(0.75, min(1.25, m_i_new));

        % ×ÊÔ´·ÖÅäÔ¼Êø
        F_i_new = max(round(F_i_new), 0);
        f_i_new = max(round(f_i_new), 0);
        
        % »ùÕ¾×ÊÔ´×ÜÁ¿Ô¼Êø
        if sum(sum(F_i_new)) > resource_bs
            F_i_new = round(F_i_new * (resource_bs / sum(sum(F_i_new))));
        end
        
        % UAV×ÊÔ´Ô¼Êø
        for j = 1:uav_num
            if sum(f_i_new(j,:)) > resource_uav(j)
                f_i_new(j,:) = round(f_i_new(j,:) * (resource_uav(j) / sum(f_i_new(j,:))));
            end
        end

        % Ð¶ÔØ¾ö²ß¹éÒ»»¯
        offload_sum = offload_local_new + offload_bs_new + offload_uav_new + offload_relay_new;
        offload_local_new = offload_local_new ./ offload_sum;
        offload_bs_new = offload_bs_new ./ offload_sum;
        offload_uav_new = offload_uav_new ./ offload_sum;
        offload_relay_new = offload_relay_new ./ offload_sum;

        % ×ª»»ÎªÀëÉ¢±äÁ¿½øÐÐÆÀ¹À
        [discrete_local_new, discrete_bs_new, discrete_uav_new, discrete_relay_new] = ...
            continuous_to_discrete(offload_local_new, offload_bs_new, offload_uav_new, offload_relay_new);
        [discrete_local_old, discrete_bs_old, discrete_uav_old, discrete_relay_old] = ...
            continuous_to_discrete(offload_local, offload_bs, offload_uav, offload_relay);

        % ¼ÆËãÄ¿±êº¯ÊýÖµ
        obj_old = optimization_target_function(M_i, M_j, F_i, m_i, f_i, ...
            Rate_i_g, Rate_i_j, Rate_j_g_i, user_num, uav_num, bs_num, D, ...
            selected_bs, selected_uav, selected_uav_relay, ...
            discrete_local_old, discrete_bs_old, discrete_uav_old, discrete_relay_old);

        obj_new = optimization_target_function(M_i_new, M_j_new, F_i_new, m_i_new, f_i_new, ...
            Rate_i_g, Rate_i_j, Rate_j_g_i, user_num, uav_num, bs_num, D, ...
            selected_bs, selected_uav, selected_uav_relay, ...
            discrete_local_new, discrete_bs_new, discrete_uav_new, discrete_relay_new);

        % ½ÓÊÜÐÂ½â
        if obj_new < obj_old || rand() < exp(-(obj_new - obj_old) / curr_temp)
            M_i = M_i_new;
            M_j = M_j_new;
            m_i = m_i_new;
            F_i = F_i_new;
            f_i = f_i_new;
            offload_local = offload_local_new;
            offload_bs = offload_bs_new;
            offload_uav = offload_uav_new;
            offload_relay = offload_relay_new;
        end

        
        curr_temp = curr_temp * 0.57;
    end

    % ×îºó×ª»»ÎªÀëÉ¢½á¹û
    [offload_local, offload_bs, offload_uav, offload_relay] = ...
        continuous_to_discrete(offload_local, offload_bs, offload_uav, offload_relay);

    % ¸üÐÂÀúÊ·¼ÇÂ¼
    objective_history(t) = optimization_target_function(M_i, M_j, F_i, m_i, f_i, ...
        Rate_i_g, Rate_i_j, Rate_j_g_i, user_num, uav_num, bs_num, D, ...
        selected_bs, selected_uav, selected_uav_relay, ...
        offload_local, offload_bs, offload_uav, offload_relay);

    % ¼ÇÂ¼µ±Ç°µü´úµÄ±äÁ¿Öµ
    M_i_history(t,:,:) = M_i;
    M_j_history(t,:,:) = M_j;
    m_i_history(t,:,:) = m_i;
    F_i_history(t,:,:) = F_i;
    f_i_history(t,:,:) = f_i;
    offload_local_history(t,:) = offload_local';
    offload_bs_history(t,:) = offload_bs';
    offload_uav_history(t,:) = offload_uav';
    offload_relay_history(t,:) = offload_relay';

    % ¸üÐÂÉÏÒ»ÂÖ±äÁ¿
    M_i_prev = M_i;
    M_j_prev = M_j;
    m_i_prev = m_i;
    F_i_prev = F_i;
    f_i_prev = f_i;
    offload_local_prev = offload_local;
    offload_bs_prev = offload_bs;
    offload_uav_prev = offload_uav;
    offload_relay_prev = offload_relay;

    % ´òÓ¡µ±Ç°µü´úÐÅÏ¢
    fprintf('Iteration %d: Objective Value = %.4f\n', t, objective_history(t));
end

% ¿ÉÊÓ»¯½á¹û
figure('Position', [100, 100, 1200, 800]);

% 1. ¶¨¼Û±äÁ¿ÑÝ±ä
subplot(3,2,1);
hold on;
plot(1:t, squeeze(M_i_history(:,1,1)), 'LineWidth', 1.5, 'DisplayName', 'M_i (BS1-User1)');
plot(1:t, squeeze(M_j_history(:,1,1)), 'LineWidth', 1.5, 'DisplayName', 'M_j (BS1-UAV1)');
plot(1:t, squeeze(m_i_history(:,1,1)), 'LineWidth', 1.5, 'DisplayName', 'm_i (UAV1-User1)');
title('Pricing Variables Evolution', 'FontSize', 12);
xlabel('Iteration', 'FontSize', 10);
ylabel('Value', 'FontSize', 10);
legend('show', 'Location', 'best');
grid on;

% 2. »ùÕ¾×ÊÔ´·ÖÅäÑÝ±ä
subplot(3,2,2);
hold on;
colors = get(gca,'ColorOrder');
for i = 1:bs_num
    for j = 1:user_num
        if i == 1 && j <= 4 % Ö»ÏÔÊ¾²¿·ÖÇúÏßÒÔÌá¸ß¿É¶ÁÐÔ
            plot(1:t, squeeze(F_i_history(:,i,j)), 'LineWidth', 1.5, ...
                'Color', colors(mod(j-1,7)+1,:), ...
                'DisplayName', sprintf('F_i (BS%d-User%d)', i, j));
        end
    end
end
title('BS Resource Allocation', 'FontSize', 12);
xlabel('Iteration', 'FontSize', 10);
ylabel('Resource Units', 'FontSize', 10);
legend('show', 'Location', 'best');
grid on;

% 3. UAV×ÊÔ´·ÖÅäÑÝ±ä
subplot(3,2,3);
hold on;
for i = 1:3 % Ö»ÏÔÊ¾Ç°3¸öUAVµÄ×ÊÔ´·ÖÅä
    for j = 1:2 % Ã¿¸öUAVÖ»ÏÔÊ¾Ç°2¸öÓÃ»§
        plot(1:t, squeeze(f_i_history(:,i,j)), 'LineWidth', 1.5, ...
            'DisplayName', sprintf('f_i (UAV%d-User%d)', i, j));
    end
end
title('UAV Resource Allocation', 'FontSize', 12);
xlabel('Iteration', 'FontSize', 10);
ylabel('Resource Units', 'FontSize', 10);
legend('show', 'Location', 'best');
grid on;

% 4. ÓÃ»§1µÄÐ¶ÔØ¾ö²ßÑÝ±ä
subplot(3,2,4);
hold on;
plot(1:t, offload_local_history(:,1), 'LineWidth', 1.5, 'DisplayName', 'Local Processing');
plot(1:t, offload_bs_history(:,1), 'LineWidth', 1.5, 'DisplayName', 'BS Offloading');
plot(1:t, offload_uav_history(:,1), 'LineWidth', 1.5, 'DisplayName', 'UAV Offloading');
plot(1:t, offload_relay_history(:,1), 'LineWidth', 1.5, 'DisplayName', 'Relay Offloading');
title('User 1 Offloading Decisions', 'FontSize', 12);
xlabel('Iteration', 'FontSize', 10);
ylabel('Decision Value', 'FontSize', 10);
legend('show', 'Location', 'best');
grid on;
ylim([0 1.2]);

% 5. Ä¿±êº¯ÊýÊÕÁ²ÇúÏß
subplot(3,2,5);
plot(1:t, objective_history(1:t), '-o', 'LineWidth', 1.5, 'MarkerSize', 3);
title('Objective Function Convergence', 'FontSize', 12);
xlabel('Iteration', 'FontSize', 10);
ylabel('Objective Value', 'FontSize', 10);
grid on;

% µ÷ÕûÕûÌå²¼¾Ö
sgtitle('Optimization Variables Evolution Over Iterations', 'FontSize', 14);
set(gcf, 'Color', 'white');
save('objective_history1.mat', 'objective_history');
% Á¬Ðø±äÁ¿×ªÀëÉ¢±äÁ¿µÄº¯Êý
function [local_d, bs_d, uav_d, relay_d] = continuous_to_discrete(local_c, bs_c, uav_c, relay_c)
    % ³õÊ¼»¯ÀëÉ¢±äÁ¿
    local_d = zeros(size(local_c));
    bs_d = zeros(size(bs_c));
    uav_d = zeros(size(uav_c));
    relay_d = zeros(size(relay_c));
    
    % ¶ÔÃ¿¸öÓÃ»§Ñ¡Ôñ¸ÅÂÊ×î´óµÄÐ¶ÔØ·½Ê½
    for i = 1:length(local_c)
        probs = [local_c(i), bs_c(i), uav_c(i), relay_c(i)];
        [~, max_idx] = max(probs);
        
        switch max_idx
            case 1
                local_d(i) = 1;
            case 2
                bs_d(i) = 1;
            case 3
                uav_d(i) = 1;
            case 4
                relay_d(i) = 1;
        end
    end
end
