# Supplementary material for: Joint optimization of system utility in UAV-enabled edge computing
Source: PLoS One. 2026 Feb 26;21(2):e0342583. doi: 10.1371/journal.pone.0342583 (PMC12944760; doi:10.1371/journal.pone.0342583)
Supplement: S1 File — This file contains all the code for the experiments in the manuscript. (ZIP) [file pone.0342583.s001.zip › code/optimization_target_function.m]

 function [objective_value] = optimization_target_function(M_i, M_j, F_i, m_i, f_i, Rate_i_g, Rate_i_j, Rate_j_g_i, user_num, uav_num, bs_num, D, selected_bs, selected_uav, selected_uav_relay, offload_local, offload_bs, offload_uav, offload_relay)
% function [objective_value] = optimization_target_function(vars, Rate_i_g, Rate_i_j, Rate_j_g_i, user_num, uav_num, bs_num, D, selected_bs, selected_uav, selected_uav_relay, offload_local, offload_bs, offload_uav, offload_relay)    
% ³õÊ¼»¯×ÜÓÃ»§³É±¾¡¢×Ü»ùÕ¾ÊÕÒæºÍ×ÜÎÞÈË»úÊÕÒæ
    total_user_cost = 0;
    total_bs_income = 0;
    total_uav_income = 0;
    disp (M_i);
    disp (M_j);
    disp (m_i);
    M_i = reshape(M_i, bs_num, user_num);
    M_j = reshape(M_j, bs_num, uav_num);
    F_i = reshape(F_i, bs_num, user_num);
    m_i = reshape(m_i, uav_num, user_num);
    f_i = reshape(f_i, uav_num, user_num);
    
    global resource_bs resource_uav
% ¼ÆËã×ÜÓÃ»§³É±¾¡¢×Ü»ùÕ¾ÊÕÒæºÍ×ÜÎÞÈË»úÊÕÒæ
    total_user_cost = utility_user(M_i, m_i, F_i, f_i, Rate_i_g, Rate_i_j, Rate_j_g_i, selected_bs, selected_uav, selected_uav_relay, offload_local, offload_bs, offload_uav, offload_relay);
    total_bs_income = utility_base_station_total(M_i, M_j, F_i, offload_local, offload_bs, offload_uav, offload_relay);
    total_uav_income = utility_uav_total(m_i, f_i, Rate_j_g_i, M_j, offload_local, offload_bs, offload_uav, offload_relay);
    
%     % ¼ÆËã»ùÕ¾ºÍÎÞÈË»úÊÕÒæ¼°ÓÃ»§³É±¾
% %     for i = 1:user_num
% %         % ¼ÆËãÓÃ»§µÄ±¾µØ¼ÆËã¡¢»ùÕ¾Ð¶ÔØ¡¢ÎÞÈË»úÐ¶ÔØºÍÖÐ¼ÌµÄ³É±¾
% %         
% %         [at_local, to_bs, to_uav, by_relay] = utility_user(M_i(:, i), m_i(:, i), F_i(:, i), f_i(:, i), Rate_i_g, Rate_i_j, Rate_j_g_i, i, selected_bs, selected_uav, selected_uav_relay,  offload_local, offload_bs, offload_uav, offload_relay);
% %         % ¼ÆËãÓÃ»§×Ü³É±¾
% %         total_user_cost = total_user_cost + (at_local + to_bs + to_uav + by_relay);
% %     end
%     total_user_cost = utility_user(M_i, m_i, F_i, f_i, Rate_i_g, Rate_i_j, Rate_j_g_i, selected_bs, selected_uav, selected_uav_relay,  offload_local, offload_bs, offload_uav, offload_relay);
% 
% 
% %     for b = 1:bs_num
% %         % ¼ÆËã»ùÕ¾µÄ×ÜÊÕÒæ
% %         total_bs_income = total_bs_income + utility_base_station(M_i(b, :), M_j, F_i(b, :), b, offload_local, offload_bs, offload_uav, offload_relay);
% %     end
% total_bs_income = utility_base_station_total(M_i, M_j, F_i, offload_local, offload_bs, offload_uav, offload_relay);
% 
%     
% %     for u = 1:uav_num
% %         % ¼ÆËãÎÞÈË»úµÄ×ÜÊÕÒæ
% %         total_uav_income = total_uav_income + utility_uav(m_i(u, :), f_i(u, :), Rate_j_g_i(u, :), M_j(:, u), u, offload_local, offload_bs, offload_uav, offload_relay);
% %     end
% total_uav_income = utility_uav_total(m_i, f_i, Rate_j_g_i, M_j, offload_local, offload_bs, offload_uav, offload_relay);

    
    
    % Ä¿±êº¯Êý£ºËùÓÐÓÃ»§µÄ³É±¾¼õÈ¥»ùÕ¾ºÍÎÞÈË»úµÄÊÕÒæÖ®ºÍ
    objective_value =  total_user_cost - (total_bs_income + total_uav_income);

    % Êä³ö»ùÕ¾ºÍÎÞÈË»úµÄÊÕÒæ

    disp('Total Base Station Income:');
    disp(total_bs_income);
    disp('Total UAV Income:');
    disp(total_uav_income);
    disp('User cost:'); disp(total_user_cost);
disp('Base station income:'); disp(total_bs_income);
disp('UAV income:'); disp(total_uav_income);


end
