# Supplementary material for: Joint optimization of system utility in UAV-enabled edge computing
Source: PLoS One. 2026 Feb 26;21(2):e0342583. doi: 10.1371/journal.pone.0342583 (PMC12944760; doi:10.1371/journal.pone.0342583)
Supplement: S1 File — This file contains all the code for the experiments in the manuscript. (ZIP) [file pone.0342583.s001.zip › code/utility_base_station_total.m]

% function utility_bs = utility_base_station(M_i, M_j, F_i, bs_now, offload_local, offload_bs, offload_uav, offload_relay)
%     global user_num D  selected_uav_relay relay_ok selected_bs
% 
% 
%     P_g = 0; 
%     C_g = 0;
%     for i = 1:user_num
%         temp1 = M_i(i) * F_i(i);
% %         disp (i);
% %         disp (bs_now);
% %         disp (selected_uav_relay(i));
% %         disp (M_j(bs_now, selected_uav_relay(i)));
%   
%         temp2 = M_j(bs_now, selected_uav_relay(i)) * offload_relay(i) * D(i);
% 
%         P_g = P_g + temp1 * (bs_now == selected_bs(i));
% %         C_g = C_g + temp2 * relay_ok(bs_now, selected_uav_relay(i));
%         C_g = C_g + temp2 ;
%     end
%     utility_bs = P_g - C_g;
% end

% function utility_bs = utility_base_station(M_i, M_j, F_i, bs_now, offload_local, offload_bs, offload_uav, offload_relay)
%     global user_num D selected_uav_relay selected_bs
% 
%     % ³õÊ¼»¯ÊÕÒæºÍ³É±¾
%     P_g = 0; 
%     C_g = 0;
% 
%     % ±ÜÃâ·ÖÄ¸ÎªÁãµÄ°²È«²ÎÊý
%     epsilon = 1e-6;
% 
%     for i = 1:user_num
%         % ±£Ö¤ F_i ºÍ M_i ÊÇÕýµÄ
%         fi_safe = max(F_i(i), epsilon); % ±ÜÃâ F_i ÎªÁã
%         mi_safe = max(M_i(i), epsilon); % ±ÜÃâ M_i ÎªÁã
% 
%         % ¼ÆËã»ùÕ¾µÄÊÕÒæ£º×ÊÔ´·ÖÅäµ½Ã¿¸öÓÃ»§
%         temp1 = mi_safe * fi_safe; 
% 
%         % ¼ÆËãÖÐ¼ÌµÄ³É±¾£º»ùÕ¾µ½ÎÞÈË»úµÄ´«Êä³É±¾
%         temp2 = M_j(bs_now, selected_uav_relay(i)) * offload_relay(i) * D(i); 
% 
%         % ÀÛ¼Ó»ùÕ¾µÄ×ÜÊÕÒæºÍ³É±¾
%         P_g = P_g + temp1 * (bs_now == selected_bs(i));  % ÊÕÒæÀ´×Ô»ùÕ¾µ½ÓÃ»§µÄ¶¨¼Û
%         C_g = C_g + temp2;  % ³É±¾À´×Ô»ùÕ¾µ½ÎÞÈË»úµÄ´«Êä
% 
%     end
% 
%     % ×îÖÕÐ§ÓÃ£º»ùÕ¾µÄÊÕÒæ¼õÈ¥³É±¾
%     utility_bs = P_g - C_g;
% end


function total_bs_income = utility_base_station_total(M_i, M_j, F_i, offload_local, offload_bs, offload_uav, offload_relay)
    global bs_num user_num selected_uav_relay selected_bs D

    % ³õÊ¼»¯×ÜÊÕÒæ
    total_bs_income = 0;

    % ±éÀúÃ¿¸ö»ùÕ¾£¬¼ÆËãÃ¿¸ö»ùÕ¾µÄÊÕÒæ
    for b = 1:bs_num
        % µ÷ÓÃ¼ÆËãÃ¿¸ö»ùÕ¾Ð§ÓÃµÄ×Óº¯Êý
        total_bs_income = total_bs_income + utility_base_station(M_i(b, :), M_j, F_i(b, :), b, offload_local, offload_bs, offload_uav, offload_relay);
    end
end

function utility_bs = utility_base_station(M_i, M_j, F_i, bs_now, offload_local, offload_bs, offload_uav, offload_relay)
    global user_num D selected_uav_relay selected_bs

    % ³õÊ¼»¯ÊÕÒæºÍ³É±¾
    P_g = 0; 
    C_g = 0;

    % ±ÜÃâ·ÖÄ¸ÎªÁãµÄ°²È«²ÎÊý
    epsilon = 1e-6;

    for i = 1:user_num
        % ±£Ö¤ F_i ºÍ M_i ÊÇÕýµÄ
        fi_safe = max(F_i(i), epsilon); % ±ÜÃâ F_i ÎªÁã
        mi_safe = max(M_i(i), epsilon); % ±ÜÃâ M_i ÎªÁã

        % ¼ÆËã»ùÕ¾µÄÊÕÒæ£º×ÊÔ´·ÖÅäµ½Ã¿¸öÓÃ»§
        temp1 = mi_safe * fi_safe; 
disp (M_j);
disp (selected_uav_relay(i));
disp (bs_now);
        % ¼ÆËãÖÐ¼ÌµÄ³É±¾£º»ùÕ¾µ½ÎÞÈË»úµÄ´«Êä³É±¾
        temp2 = M_j(bs_now, selected_uav_relay(i)) * offload_relay(i) * D(i); 

        % ÀÛ¼Ó»ùÕ¾µÄ×ÜÊÕÒæºÍ³É±¾
        P_g = P_g + temp1 * (bs_now == selected_bs(i));  % ÊÕÒæÀ´×Ô»ùÕ¾µ½ÓÃ»§µÄ¶¨¼Û
        C_g = C_g + temp2;  % ³É±¾À´×Ô»ùÕ¾µ½ÎÞÈË»úµÄ´«Êä

    end

    % ×îÖÕÐ§ÓÃ£º»ùÕ¾µÄÊÕÒæ¼õÈ¥³É±¾
    utility_bs = P_g - C_g;
end
