# Supplementary material for: Joint optimization of system utility in UAV-enabled edge computing
Source: PLoS One. 2026 Feb 26;21(2):e0342583. doi: 10.1371/journal.pone.0342583 (PMC12944760; doi:10.1371/journal.pone.0342583)
Supplement: S1 File — This file contains all the code for the experiments in the manuscript. (ZIP) [file pone.0342583.s001.zip › code/utility_uav_total.m]

% function utility = utility_uav(m_i, f_i, rate_j_g_i, M_j, uav_now, offload_local, offload_bs, offload_uav, offload_relay)
%     global power_uav user_num selected_uav selected_bs D  relay_ok
% 
%     fai = 15 * D; 
%     cpi_cost = 8;
%     [p_c_j, p_t_j, c_c_j, c_t_j] = deal(0, 0, 0, 0);
%     for i = 1:user_num
%         temp1 = m_i(i) * f_i(i);
%         temp2 = M_j(selected_bs(i)) * offload_relay(i) * D(i);
%         temp3 = offload_uav(i) * fai(i) * cpi_cost / (f_i(i) + 1);
%         temp4 = power_uav(uav_now) * offload_relay(i) * D(i) / rate_j_g_i(selected_bs(i));
%         p_c_j = p_c_j + temp1 * (uav_now == selected_uav(i));
% %         p_t_j = p_t_j + temp2 * relay_ok(selected_bs(i), uav_now); 
%         p_t_j = p_t_j + temp2
%         c_c_j = c_c_j + temp3 * (uav_now == selected_uav(i));
% %         c_t_j = c_t_j + temp4 * relay_ok(selected_bs(i), uav_now);
%         c_t_j = c_t_j + temp4
%     end
%     utility = p_c_j + p_t_j - c_c_j - c_t_j;
% end

% function utility = utility_uav(m_i, f_i, rate_j_g_i, M_j, uav_now, offload_local, offload_bs, offload_uav, offload_relay)
%     global power_uav user_num selected_uav selected_bs D
% 
%     % ²ÎÊý³õÊ¼»¯
%     fai = 15 * D; 
%     cpi_cost = 8;
%     [p_c_j, p_t_j, c_c_j, c_t_j] = deal(0, 0, 0, 0);
%     
%     % ±ÜÃâ·ÖÄ¸ÎªÁã
%     epsilon = 1e-6;
% 
%     for i = 1:user_num
%         % ±£Ö¤ f_i(i) ÎªÕý
%         fi_safe = max(f_i(i), epsilon);
%         
%         % ±£Ö¤ rate_j_g_i(selected_bs(i)) ÎªÕý
%         rate_safe = max(rate_j_g_i(selected_bs(i)), epsilon);
% 
%         % ³É±¾ºÍÊÕÒæ¼ÆËã
%         temp1 = m_i(i) * f_i(i); % ¶¨¼ÛÊÕÒæ
%         temp2 = M_j(selected_bs(i)) * offload_relay(i) * D(i); % ÖÐ¼ÌÊÕÒæ
%         temp3 = offload_uav(i) * fai(i) * cpi_cost / fi_safe; % ¼ÆËã³É±¾
%         temp4 = power_uav(uav_now) * offload_relay(i) * D(i) / rate_safe; % ÄÜºÄ³É±¾
% 
%         % ÀÛ¼Ó¸÷²¿·ÖÊÕÒæºÍ³É±¾
%         p_c_j = p_c_j + temp1 * (uav_now == selected_uav(i)); % ÊÕÒæ£ºÖ±½ÓÈÎÎñ
%         p_t_j = p_t_j + temp2; % ÊÕÒæ£ºÖÐ¼ÌÈÎÎñ
%         c_c_j = c_c_j + temp3 * (uav_now == selected_uav(i)); % ³É±¾£º¼ÆËã³É±¾
%         c_t_j = c_t_j + temp4; % ³É±¾£ºÖÐ¼ÌÄÜºÄ
%     end
% 
%     % ×ÜÐ§ÓÃº¯Êý
%     utility = p_c_j + p_t_j - c_c_j - c_t_j;
% end
% 
% 
% function total_uav_income = utility_uav_total(m_i, f_i, Rate_j_g_i, M_j, offload_local, offload_bs, offload_uav, offload_relay)
%     global power_uav user_num selected_uav selected_bs D
% 
%     % ³õÊ¼»¯×ÜÊÕÒæ
%     total_uav_income = 0;
% 
%     % ±éÀúÃ¿¸ö UAV£¬¼ÆËãÃ¿¸ö UAV µÄÐ§ÓÃ
%     for u = 1:uav_num
%         % µ÷ÓÃ¼ÆËãÃ¿¸ö UAV Ð§ÓÃµÄ×Óº¯Êý
%         total_uav_income = total_uav_income + utility_uav(m_i(u, :), f_i(u, :), Rate_j_g_i(u, :), M_j(:, u), u, offload_local, offload_bs, offload_uav, offload_relay);
%     end
% end

function total_uav_income = utility_uav_total(m_i, f_i, Rate_j_g_i, M_j, offload_local, offload_bs, offload_uav, offload_relay)
    global power_uav user_num selected_uav selected_bs D uav_num

    % ³õÊ¼»¯×ÜÊÕÒæ
    total_uav_income = 0;

    % ±éÀúÃ¿¸ö UAV£¬¼ÆËãÃ¿¸ö UAV µÄÐ§ÓÃ
    for u = 1:uav_num
        % µ÷ÓÃ¼ÆËãÃ¿¸ö UAV Ð§ÓÃµÄ×Óº¯Êý
        total_uav_income = total_uav_income + utility_uav(m_i(u, :), f_i(u, :), Rate_j_g_i(u, :), M_j(:, u), u, offload_local, offload_bs, offload_uav, offload_relay);
    end
end

function utility = utility_uav(m_i, f_i, rate_j_g_i, M_j, uav_now, offload_local, offload_bs, offload_uav, offload_relay)
    global power_uav user_num selected_uav selected_bs D

    % ²ÎÊý³õÊ¼»¯
    fai = 15 * D; 
    cpi_cost = 8;
    [p_c_j, p_t_j, c_c_j, c_t_j] = deal(0, 0, 0, 0);
    
    % ±ÜÃâ·ÖÄ¸ÎªÁã
    epsilon = 1e-6;

    for i = 1:user_num
        % ±£Ö¤ f_i(i) ÎªÕý
        fi_safe = max(f_i(i), epsilon);
        
        % ±£Ö¤ rate_j_g_i(selected_bs(i)) ÎªÕý
        rate_safe = max(rate_j_g_i(selected_bs(i)), epsilon);

        % ³É±¾ºÍÊÕÒæ¼ÆËã
        temp1 = m_i(i) * f_i(i); % ¶¨¼ÛÊÕÒæ
        temp2 = M_j(selected_bs(i)) * offload_relay(i) * D(i); % ÖÐ¼ÌÊÕÒæ
        temp3 = offload_uav(i) * fai(i) * cpi_cost / fi_safe; % ¼ÆËã³É±¾
        temp4 = power_uav(uav_now) * offload_relay(i) * D(i) / rate_safe; % ÄÜºÄ³É±¾

        % ÀÛ¼Ó¸÷²¿·ÖÊÕÒæºÍ³É±¾
        p_c_j = p_c_j + temp1 * (uav_now == selected_uav(i)); % ÊÕÒæ£ºÖ±½ÓÈÎÎñ
        p_t_j = p_t_j + temp2; % ÊÕÒæ£ºÖÐ¼ÌÈÎÎñ
        c_c_j = c_c_j + temp3 * (uav_now == selected_uav(i)); % ³É±¾£º¼ÆËã³É±¾
        c_t_j = c_t_j + temp4; % ³É±¾£ºÖÐ¼ÌÄÜºÄ
    end

    % ×ÜÐ§ÓÃº¯Êý
    utility = p_c_j + p_t_j - c_c_j - c_t_j;
end
