# Supplementary material for: Joint optimization of system utility in UAV-enabled edge computing
Source: PLoS One. 2026 Feb 26;21(2):e0342583. doi: 10.1371/journal.pone.0342583 (PMC12944760; doi:10.1371/journal.pone.0342583)
Supplement: S1 File — This file contains all the code for the experiments in the manuscript. (ZIP) [file pone.0342583.s001.zip › code/utility_user.m]

% function [local, to_bs, toUAV, relay] = utility_user(M_i, m_i, F_i, f_i, Rate_i_g, Rate_i_j, Rate_j_g_i, user_now, selected_bs, selected_uav, selected_uav_relay, offload_local, offload_bs, offload_uav, offload_relay)
%     global resource_user power_user bs_num uav_num D
% 
%     fai = 15 .* D;
%     cpi_cost = 8;
%     [alpha_loc_trans, alpha_loc_e] = deal(0.5, 0.5);
%     [alpha_g_trans, alpha_g_e, alpha_g_exe] = deal(0.3, 0.3, 0.4);
%     [alpha_j_trans, alpha_j_e, alpha_j_exe] = deal(0.3, 0.3, 0.4);
%     [alpha_u_trans, alpha_u_e, alpha_u_exe] = deal(0.3, 0.3, 0.4);
% 
%     % ±¾µØ¼ÆËã³É±¾
%     if offload_local(user_now) > 0
%     local = alpha_loc_trans * fai(user_now) / resource_user(user_now) + alpha_loc_e * cpi_cost * fai(user_now) / resource_user(user_now);
%         else
%         local = 0;
%     end
%     % »ùÕ¾Ð¶ÔØ³É±¾
%     if offload_bs(user_now) > 0
%         b = selected_bs(user_now);
%         to_bs = alpha_g_trans * (D(user_now) / Rate_i_g(user_now, b) + fai(user_now) / (F_i(b) + 1)) ...
%                 + alpha_g_e * power_user(user_now) * D(user_now) / Rate_i_g(user_now, b) ...
%                 + alpha_g_exe * M_i(b) * F_i(b);
%     else
%         to_bs = 0;
%     end
% 
%     % ÎÞÈË»úÐ¶ÔØ³É±¾
%     if offload_uav(user_now) > 0
%         j = selected_uav(user_now);
%         toUAV = alpha_j_trans * (D(user_now) / Rate_i_j(user_now, j) + fai(user_now) / (f_i(j) + 1)) ...
%                 + alpha_j_e * D(user_now) / Rate_i_j(user_now, j) * power_user(user_now) ...
%                 + alpha_j_exe * m_i(j) * f_i(j);
%     else
%         toUAV = 0;
%     end
% 
%     % ÖÐ¼Ì³É±¾
%     if offload_relay(user_now) > 0
%         j_relay = selected_uav_relay(user_now);
%         relay = alpha_u_trans * (D(user_now) / Rate_i_j(user_now, j_relay) + fai(user_now) / (F_i(selected_bs(user_now)) + 1) ...
%                 + D(user_now) / Rate_j_g_i(j_relay, selected_bs(user_now))) ...
%                 + alpha_u_e * power_user(user_now) * D(user_now) / Rate_i_j(user_now, j_relay) ...
%                 + alpha_u_exe * M_i(selected_bs(user_now)) * F_i(selected_bs(user_now));
%     else
%         relay = 0;
%     end
% end


% function [local, to_bs, toUAV, relay] = utility_user(M_i, m_i, F_i, f_i, Rate_i_g, Rate_i_j, Rate_j_g_i, user_now, selected_bs, selected_uav, selected_uav_relay, offload_local, offload_bs, offload_uav, offload_relay)
%     global resource_user power_user D
% 
%     % ²ÎÊý
%     fai = 15 .* D;
%     cpi_cost = 8;
%     [alpha_loc_trans, alpha_loc_e] = deal(0.5, 0.5);
%     [alpha_g_trans, alpha_g_e, alpha_g_exe] = deal(0.8, 0.8, 1.8);
%     [alpha_j_trans, alpha_j_e, alpha_j_exe] = deal(0.8, 0.8, 1.8);
%     [alpha_u_trans, alpha_u_e, alpha_u_exe] = deal(0.8, 0.8, 1.8);
% 
%     % ±¾µØ¼ÆËã³É±¾
%     if offload_local(user_now) > 0
%         local = alpha_loc_trans * D(user_now) * (1 / resource_user(user_now)) + ...
%                 alpha_loc_e * cpi_cost * fai(user_now) * (1 / resource_user(user_now));
%     else
%         local = 0;
%     end
% 
%     % »ùÕ¾Ð¶ÔØ³É±¾
%     if offload_bs(user_now) > 0
%         b = selected_bs(user_now);
%         % ·ÖÄ¸È·±£ÎªÕý
%         to_bs = alpha_g_trans * (D(user_now) / max(Rate_i_g(user_now, b), 1e-6) + D(user_now) / max(F_i(b), 1e-6)) + ...
%                 alpha_g_e * power_user(user_now) * D(user_now) / max(Rate_i_g(user_now, b), 1e-6) + ...
%                 alpha_g_exe * M_i(b) * F_i(b);
%     else
%         to_bs = 0;
%     end
% 
%     % ÎÞÈË»úÐ¶ÔØ³É±¾
%     if offload_uav(user_now) > 0
%         j = selected_uav(user_now);
%         toUAV = alpha_j_trans * (D(user_now) / max(Rate_i_j(user_now, j), 1e-6) + D(user_now) / max(f_i(j), 1e-6)) + ...
%                 alpha_j_e * D(user_now) / max(Rate_i_j(user_now, j), 1e-6) * power_user(user_now) + ...
%                 alpha_j_exe * m_i(j) * f_i(j);
%     else
%         toUAV = 0;
%     end
% 
%     % ÖÐ¼Ì³É±¾
%     if offload_relay(user_now) > 0
%         j_relay = selected_uav_relay(user_now);
%         relay = alpha_u_trans * (D(user_now) / max(Rate_i_j(user_now, j_relay), 1e-6) + ...
%                                  D(user_now)/ max(F_i(selected_bs(user_now)), 1e-6) + ...
%                                  D(user_now) / max(Rate_j_g_i(j_relay, selected_bs(user_now)), 1e-6)) + ...
%                 alpha_u_e * power_user(user_now) * D(user_now) / max(Rate_i_j(user_now, j_relay), 1e-6) + ...
%                 alpha_u_exe * M_i(selected_bs(user_now)) * F_i(selected_bs(user_now));
%     else
%         relay = 0;
%     end
% end


% function [local, to_bs, toUAV, relay] = utility_user(M_i, m_i, F_i, f_i, Rate_i_g, Rate_i_j, Rate_j_g_i, user_now, selected_bs, selected_uav, selected_uav_relay, offload_local, offload_bs, offload_uav, offload_relay)
%     global resource_user power_user D
% 
%     % ²ÎÊý
%     fai = 15 .* D;
%     cpi_cost = 8;
%     [alpha_loc_trans, alpha_loc_e] = deal(0.5, 0.5);
%     [alpha_g_trans, alpha_g_e, alpha_g_exe] = deal(0.8, 0.8, 1.8);
%     [alpha_j_trans, alpha_j_e, alpha_j_exe] = deal(0.8, 0.8, 1.8);
%     [alpha_u_trans, alpha_u_e, alpha_u_exe] = deal(0.8, 0.8, 1.8);
% 
%     % ±¾µØ¼ÆËã³É±¾
%     if offload_local(user_now) > 0
%         local = alpha_loc_trans * D(user_now) * (1 / resource_user(user_now)) + ...
%                 alpha_loc_e * cpi_cost * fai(user_now) * (1 / resource_user(user_now));
%     else
%         local = 0;
%     end
% 
%     % »ùÕ¾Ð¶ÔØ³É±¾
%     if offload_bs(user_now) > 0
%         b = selected_bs(user_now);
%         to_bs = alpha_g_trans * (D(user_now) / max(Rate_i_g(user_now, b), 1e-6) + D(user_now) / max(F_i(b), 1e-6)) + ...
%                 alpha_g_e * power_user(user_now) * D(user_now) / max(Rate_i_g(user_now, b), 1e-6) + ...
%                 alpha_g_exe * M_i(b) * F_i(b);
%     else
%         to_bs = 0;
%     end
% 
%     % ÎÞÈË»úÐ¶ÔØ³É±¾
%     if offload_uav(user_now) > 0
%         j = selected_uav(user_now);
%         toUAV = alpha_j_trans * (D(user_now) / max(Rate_i_j(user_now, j), 1e-6) + D(user_now) / max(f_i(j), 1e-6)) + ...
%                 alpha_j_e * D(user_now) / max(Rate_i_j(user_now, j), 1e-6) * power_user(user_now) + ...
%                 alpha_j_exe * m_i(j) * f_i(j);
%     else
%         toUAV = 0;
%     end
% 
%     % ÖÐ¼Ì³É±¾
%     if offload_relay(user_now) > 0
%         j_relay = selected_uav_relay(user_now);
%         relay = alpha_u_trans * (D(user_now) / max(Rate_i_j(user_now, j_relay), 1e-6) + ...
%                                  D(user_now)/ max(F_i(selected_bs(user_now)), 1e-6) + ...
%                                  D(user_now) / max(Rate_j_g_i(j_relay, selected_bs(user_now)), 1e-6)) + ...
%                 alpha_u_e * power_user(user_now) * D(user_now) / max(Rate_i_j(user_now, j_relay), 1e-6) + ...
%                 alpha_u_exe * M_i(selected_bs(user_now)) * F_i(selected_bs(user_now));
%     else
%         relay = 0;
%     end
% end


function total_user_cost = utility_user(M_i, m_i, F_i, f_i, Rate_i_g, Rate_i_j, Rate_j_g_i, selected_bs, selected_uav, selected_uav_relay, offload_local, offload_bs, offload_uav, offload_relay)
    global resource_user power_user D user_num
    
    % ³õÊ¼»¯×Ü³É±¾
    total_user_cost = 0;
    
    % ²ÎÊý
    fai =30 .* D;
    cpi_cost = 20;
    [alpha_loc_trans, alpha_loc_e] = deal(7, 7);
    [alpha_g_trans, alpha_g_e, alpha_g_exe] = deal(7, 7, 7);
    [alpha_j_trans, alpha_j_e, alpha_j_exe] = deal(7, 7, 7);
    [alpha_u_trans, alpha_u_e, alpha_u_exe] = deal(7, 7, 7);
    
    % Ñ­»·¼ÆËãÃ¿¸öÓÃ»§µÄ³É±¾
    for user_now = 1:user_num
        % ±¾µØ¼ÆËã³É±¾
        disp (user_now);
        disp (offload_local);
        if offload_local(user_now) > 0
            local = alpha_loc_trans * D(user_now) * (1 / resource_user(user_now)) + ...
                    alpha_loc_e * cpi_cost * fai(user_now) * (1 / resource_user(user_now));
        else
            local = 0;
        end

        % »ùÕ¾Ð¶ÔØ³É±¾
        if offload_bs(user_now) > 0
            b = selected_bs(user_now);
            to_bs = alpha_g_trans * (D(user_now) / max(Rate_i_g(user_now, b), 1e-6) + D(user_now) / max(F_i(b), 1e-6)) + ...
                    alpha_g_e * power_user(user_now) * D(user_now) / max(Rate_i_g(user_now, b), 1e-6) + ...
                    alpha_g_exe * M_i(b) * F_i(b);
        else
            to_bs = 0;
        end

        % ÎÞÈË»úÐ¶ÔØ³É±¾
        if offload_uav(user_now) > 0
            j = selected_uav(user_now);
            toUAV = alpha_j_trans * (D(user_now) / max(Rate_i_j(user_now, j), 1e-6) + D(user_now) / max(f_i(j), 1e-6)) + ...
                    alpha_j_e * D(user_now) / max(Rate_i_j(user_now, j), 1e-6) * power_user(user_now) + ...
                    alpha_j_exe * m_i(j) * f_i(j);
        else
            toUAV = 0;
        end

        % ÖÐ¼Ì³É±¾
        if offload_relay(user_now) > 0
            j_relay = selected_uav_relay(user_now);
            relay = alpha_u_trans * (D(user_now) / max(Rate_i_j(user_now, j_relay), 1e-6) + ...
                                     D(user_now)/ max(F_i(selected_bs(user_now)), 1e-6) + ...
                                     D(user_now) / max(Rate_j_g_i(j_relay, selected_bs(user_now)), 1e-6)) + ...
                    alpha_u_e * power_user(user_now) * D(user_now) / max(Rate_i_j(user_now, j_relay), 1e-6) + ...
                    alpha_u_exe * M_i(selected_bs(user_now)) * F_i(selected_bs(user_now));
        else
            relay = 0;
        end

        % ÀÛ¼Óµ½×Ü³É±¾
        total_user_cost = total_user_cost + (local + to_bs + toUAV + relay);
    end
end
