# Supplementary material for: Joint optimization of system utility in UAV-enabled edge computing
Source: PLoS One. 2026 Feb 26;21(2):e0342583. doi: 10.1371/journal.pone.0342583 (PMC12944760; doi:10.1371/journal.pone.0342583)
Supplement: S1 File — This file contains all the code for the experiments in the manuscript. (ZIP) [file pone.0342583.s001.zip › code/数据2.xlsx]

## Sheet: Sheet1
211732	201756	975832	212375
191816	150572	975832	193862
172254	148298	973574	172683
155292	147938	973574	157109
147068	147017	973574	146877
139945	145940	973574	140165
140327	145585	973574	140253
140011	145371	973574	140082
139644	145086	211442	139801
139092	145067	192814	139533
138984	145067	192660	139350
138687	145067	192613	138758
138211	145067	192599	138624
138135	144286	192595	138152
138087	144286	192594	137789
137634	143949	192593	137394
137216	143949	192593	136757
136927	143949	192593	136104
136593	143949	192593	135739
136386	143949	192593	135556
135854	143291	192593	134912
136011	143291	192593	134691
135296	143291	192593	133912
135433	143291	192593	133629
135329	143150	192593	133378
135067	143150	192593	132676
134583	143150	192593	132556
134242	143150	192593	132273
134281	143150	192593	131976
133455	143150	192593	131414
133719	143150	192593	130482
133594	143005	192593	130532
133157	143005	192593	130177
132651	142626	192593	129794
132372	141781	192593	129105
132208	141781	192593	129006
131972	141441	192593	128611
131913	141310	192593	128063
131402	141298	192593	127934
131134	141298	192593	127300
131052	141265	192593	127148
130553	141265	192593	126508
130274	140951	192593	125812
130150	140951	192593	125858
129608	140772	192593	125572
129294	140772	192593	125312
129117	140548	192593	124661
128928	140481	192593	124500
128693	140481	192593	124122
128322	140481	192593	123748
127941	140481	192593	122814
127634	140481	192593	122416
127511	140481	192593	122266
127300	140481	192593	121630
127226	140481	192593	121434
127062	140481	192593	120881
126696	140481	192593	120739
126244	140481	192593	120037
126058	140481	192593	119738
125550	140481	192593	119838
125511	140481	192593	119568
125278	140379	192593	118849
125176	140367	192593	118742
124714	140367	192593	118841
124411	140367	192593	118651
124417	139722	192593	118108
124071	139722	192593	117851
123807	139722	192593	117370
123562	139722	192593	116962
123575	139722	192593	116238
123096	139722	192593	115978
123169	139722	192593	115335
122680	139722	192593	115152
122588	139722	192593	114457
122423	139722	192593	114681
121914	139722	192593	114059
122003	139722	192593	113742
121684	139722	192593	112985
121510	139645	192593	113148
121545	139645	192593	113082
121400	139635	192593	112980
121445	139635	192593	112501
120755	139635	192593	112405
120690	139635	192593	111970
120617	139635	192593	111398
120510	139635	192593	110914
119899	139635	192593	110924
119515	139635	192593	110690
118888	139635	192593	110519
118797	139635	192593	110186
118455	139635	192593	109858
118199	139635	192593	109755
117908	139635	192593	109276
117534	139635	192593	108431
117325	139635	192593	108337
117124	139635	192593	107980
116460	139635	192593	107633
115667	139635	192593	107190
116479	139635	192593	107316
116109	139635	192593	106733
116283	139635	192593	106586
115886	139635	192593	106078
115920	139432	192593	105845
114953	139432	192593	105467
115262	139432	192593	104562
114926	139432	192593	104619
114986	139369	192593	103890
114670	139369	192593	103484
114499	139369	192593	103022
114447	139369	192593	102768
114115	139369	192593	102612
113352	139369	192593	102403
112821	139243	192593	101829
113152	139243	192593	101927
113130	139243	192593	101446
112762	139243	192593	101408
112475	139243	192593	100623
112497	139245	192593	100199
112005	139245	192593	99887.8
112001	139245	192593	99529.4
112076	139245	192593	99025.4
111782	138797	192593	99188
111681	138797	192593	98708.9
111631	138724	192593	98089.3
110847	138724	192593	98170.8
110976	138724	192593	97857.6
111315	138573	192593	97626.2
111081	138573	192593	97464.7
110476	138573	192593	96895.1
110290	138573	192593	96803.5
109850	138573	192593	96768.6
109956	138573	192593	96060.2
110140	138573	192593	95735.9
109821	138573	192593	95238.5
109631	138480	192593	94626.2
109831	138480	192593	93461.1
109034	138381	192593	94061
109378	138381	192593	93506.1
108545	138381	192593	93209.9
108458	138381	192593	93114.5
108747	138381	192593	92329
108402	138381	192593	92110.3
108243	138381	192593	91887
108156	138381	192593	91520.6
107979	138381	192593	90550.3
107147	138381	192593	90491.9
107364	138381	192593	90022.3
107509	138381	192593	89520.3
107130	138381	192593	89321.3
106957	138381	192593	89202.1
106790	138381	192593	88398.5
106190	138381	192593	88630.9
106747	138381	192593	88557.4
106390	138222	192593	88150.2
106165	138222	192593	87758.1
106248	138222	192593	87362.8
106311	138222	192593	86742.7
105857	138222	192593	86743.2
105585	137894	192593	86120
105591	137894	192593	85941
105676	137894	192593	85708.2
105679	137669	192593	84809.9
105424	137624	192593	84170.3
105377	137624	192593	84560.7
105240	137624	192593	83462.1
105054	137624	192593	83772.6
105192	137624	192593	83584.4
105099	137624	192593	83478.6
105093	137624	192593	83001.4
104911	137624	192593	82503.7
104724	137624	192593	82463.2
103825	137624	192593	82145.2
104197	137624	192593	81466.8
104473	137624	192593	81024.8
104166	137624	192593	80819.8
104044	137624	192593	80450.4
103698	137624	192593	80143.7
103481	137624	192593	79885.9
103754	137624	192593	79498.4
103642	137624	192593	79075
103285	137624	192593	78424.2
103316	137624	192593	77751.7
103286	137624	192593	78242.1
103062	137624	192593	78345.8
102768	137624	192593	78006.4
102785	137624	192593	77348.3
102597	137624	192593	76988.3
102637	137624	192593	76395.3
102542	137556	192593	76410.1
102801	137556	192593	76035.8
102201	137556	192593	75284.9
102392	137556	192593	74817.6
102432	137556	192593	73669.5
101870	137556	192593	74183.1
102183	137556	192593	74039.4
101979	137556	192593	73883.4
101373	137556	192593	73855.4
101113	137501	192593	73400.2
101552	137501	192593	72167.6
101483	137439	192593	72050.1
100888	137439	192593	72220.9
101426	137439	192593	71299.5
101072	137439	192593	71038.1
100926	137029	192593	70606
100954	137029	192593	70115.1
100777	137029	192593	69831.1
100686	137029	192593	70164.2
100519	136882	192593	69628.6
100262	136882	192593	69174.3
100556	136882	192593	67744.1
100534	136882	192593	68960.6
100200	136882	192593	67544.6
100035	136882	192593	67891.6
99870.9	136882	192593	67954.5
100122	136882	192593	67821.6
99960.7	136882	192593	67737.4
99771.3	136882	192593	66945.6
99685.7	136882	192593	67036.7
99166.7	136882	192593	65729.3
99240.3	136882	192593	65972.6
98878.3	136882	192593	64377.2
99434.3	136424	192593	64667.7
99517.7	136424	192593	65398.1
99381.5	136424	192593	64830.1
97779.2	136424	192593	64470.8
99279.4	136424	192593	64329.8
99465.9	136424	192593	63879.1
99401.4	136424	192593	62914.8
98590.9	136424	192593	63237.9
99184	136424	192593	62865.3
98901	136424	192593	61665.1
98532.3	136424	192593	61945.9
98458.6	136424	192593	60694.7
98749.4	136424	192593	61272.7
98848.6	136424	192593	60932
98837.6	136424	192593	60796.7
98651.3	136271	192593	59381.4
97596.4	136271	192593	59839.6
98304.4	136271	192593	59843.2
97918.2	136271	192593	59514.7
98782.2	136271	192593	59055.3
98045.9	136271	192593	56998.4
98502.4	136271	192593	58250.4
97853.1	136271	192593	58156.2
98322.3	136271	192593	57716
98014.5	136271	192593	56882.2
97668.1	136271	192593	57044.5
97344.1	136725	192593	55575.1
97366	136725	192593	56470.9
97944.9	136725	192593	55160.5
98190.3	136725	192593	55250.8
97975.3	136725	192593	54616.3
97569.1	136725	192593	54358.7
96276.6	136725	192593	54452.9
97259.9	136725	192593	53882.4
97378.8	136725	192593	53783.2
97546.4	136725	192593	52097.5
97021.9	136725	192593	52243.6
97534.7	136725	192593	52644.4
97006.1	136725	192593	51658.6
96946.6	136725	192593	51890.8
97324	136725	192593	51399
97402.6	136725	192593	50401.5
96777.5	136725	192593	50677.6
97117.6	136422	192593	49698.2
96665.4	136422	192593	50027.3
97085.2	136422	192593	48979.4
96706	136422	192593	48908.9
96362	136422	192593	48810.5
96024.6	136422	192593	47693.7
96037.9	136422	192593	47265
95609.3	136422	192593	47503.4
96168.9	136422	192593	46967.9
96015.3	136422	192593	47093.3
95516.6	136422	192593	45465.3
96276.1	136422	192593	46058.4
95978.7	136422	192593	45923.8
95740.9	136422	192593	45421.4
95772.3	136422	192593	45150.9
95655.4	136422	192593	44568.1
95172.7	136431	192593	44430.9
95312.3	136431	192593	44221
95374.9	136431	192593	43408.8
95621.7	136431	192593	43438.1
94481.3	136431	192593	42875.8
95012.4	136660	192593	42332.6
95001.2	136660	192593	41724.2
95199.4	136660	192593	41527.2
94920.2	136660	192593	40770.7
94817.1	136660	192593	40641.9
94974.2	136560	192593	41216.7
94523.4	136500	192593	40208
94578.3	136500	192593	39001.5
94724.7	136500	192593	39992.6
94356	136500	192593	39285.1
94511.6	136500	192593	39295.8
94571.4	136219	192593	38209.3
94472.2	136219	192593	37900.8
94117.1	136219	192593	38303.6
94578.2	136219	192593	37200
94287	135943	192593	36754.2
94843.2	135943	192593	37053.5
94351.2	135943	192593	36551.1
94270.5	135943	192593	35913.6
94429	135943	192593	35890.8
94472	135943	192593	35706
94614.2	135943	192593	34808.7
94447	135943	192593	34390.1
94214.3	135943	192593	34634.1
92761.4	135943	192593	34020.1
93656.9	135910	192593	33940
93621	135910	192593	33955.5
94209	135910	192593	32786.3
93645.9	135910	192593	32997.6
93274.2	135910	192593	32928.5
93428.1	135910	192593	32241.2
93383.6	135910	192593	30136.3
93997	135910	192593	31862.3
93479.8	135910	192593	31654.6
93754.7	135910	192593	30705.8
93247.5	135910	192593	31021.7
93298.4	135892	192593	29425.3
93433.7	135892	192593	30319.9
93511.8	135892	192593	29377
93537.1	135892	192593	28439.7
93414.6	135892	192593	29427.6
93738.4	135578	192593	28866.8
93868.1	135578	192593	28643.7
93513.5	135578	192593	28031.4
93312.3	135578	192593	27697.2
92470.9	135578	192593	27828.7
93606.2	135578	192593	27700.1
93445.2	135578	192593	27505.3
93207.9	135578	192593	26399.6
93491.1	135578	192593	26507.7
93436.7	135514	192593	26053.1
93478.9	135514	192593	25050.8
93396.4	135510	192593	25197
93552.6	135510	192593	24628.8
93575.8	135510	192593	23677.3
93298.1	135510	192593	23874.6
93381.9	135510	192593	24241
92853.3	135510	192593	22267.3
93273.3	135510	192593	23521.4
93144	135510	192593	22609.4
92764.1	135510	192593	22991.5
92935.4	135510	192593	22370.2
93147.1	135510	192593	21658.1
92769	135510	192593	21143
92956.1	135510	192593	20546.3
92873.5	135510	192593	20078.3
93116.6	135510	192593	19539.4
92539.2	135510	192593	19243.6
92603.1	135162	192593	18456.4
92126.2	135162	192593	18557.4
92246.7	135162	192593	18728.1
92324.4	135162	192593	18650.1
92224.5	135162	192593	16832
91877.2	135162	192593	18035.6
92070	135162	192593	17134.6
92708.6	135162	192593	17092.2
92321.3	135162	192593	16529.8
92971.5	135162	192593	17025.2
92232.4	134823	192593	15778.7
92531.3	134823	192593	15678.2
92599	134823	192593	16208.3
92833	134823	192593	13442.3
92557.2	134823	192593	15232.1
92114	134823	192593	13574.1
92115.2	134823	192593	13524.3
91567.2	134823	192593	14218.3
92340.3	134823	192593	12384.8
92358.1	134823	192593	11940.4
92236.7	134823	192593	12946.4
92205.8	134619	192593	12318.5
92383.3	134619	192593	11536
92185.6	134619	192593	11325.5
92128.2	134619	192593	11373.8
92137.5	134619	192593	10527.7
92239.4	134619	192593	10381.4
91559	134619	192593	10442.9
92115.3	134619	192593	9848.76
92198.3	134619	192593	9964.76
91767.3	134619	192593	8538.49
92181	134619	192593	7785.82
91750.3	134619	192593	8182.43
91722	134619	192593	6911.26
91541.5	134619	192593	6919.74
91800.1	134619	192593	7223.31
91704.9	134619	192593	3966.11
90734.7	134619	192593	6128.16
91184.8	134619	192593	6201.31
91338.9	134619	192593	5837.8
91256.2	134619	192593	4679.44
91267.5	134619	192593	5460.06
91473.7	134619	192593	4563.22
91649.3	134619	192593	4145.7
91234	134619	192593	3696.05
91139.9	134619	192593	2019.18
91162.2	134619	192593	2646.87
91030.8	134619	192593	3039.99
91243	134619	192593	2402.37
91089.7	134619	192593	2804.61
91360.8	134505	192593	2539.93
91408.6	134505	192593	711.801
90856.8	134505	192593	244.178
91225.7	134505	192593	976.326
90805.5	134417	192593	325.819
90984.3	134417	192593	-1437.66
91122.1	134417	192593	214.776
91319.9	134417	192593	-254.302
90543.4	134216	192593	-510.475
90638.7	134216	192593	-989.437
91102.8	134216	192593	-1155.73
90742	134216	192593	-2064.87
90487.8	134216	192593	-3522.96
91087	134216	192593	-2936.76
91470.8	134216	192593	-2371.12
91077.7	134216	192593	-3063.36
91240.9	134216	192593	-3615.81
90936.8	134216	192593	-3349.51
90627.1	134216	192593	-3284.25
91000.7	134216	192593	-4165.78
91052.5	134216	192593	-4250.3
90414.4	134216	192593	-4295.22
91221.5	134216	192593	-4978.15
90501.5	134216	192593	-5347.34
90779.6	134216	192593	-5984.14
90240.4	134159	192593	-6474.88
90662.2	134159	192593	-7089.48
90957.4	133871	192593	-6336.13
90108.2	133871	192593	-7437.95
90599	133871	192593	-8754.52
90612.3	133871	192593	-9467.62
91079.2	133768	192593	-8466.8
89989.4	133768	192593	-8938.62
91026	133768	192593	-8709.6
90814	133768	192593	-9761.64
91058.8	133768	192593	-10317
90567.9	133768	192593	-9925.38
90726.3	133768	192593	-10371.2
90669.5	133768	192593	-11595
90321.9	133768	192593	-11155.8
88959.2	133768	192593	-11298.5
90617.7	133768	192593	-11711.3
90319.9	133367	192593	-12567.8
90342	133331	192593	-12287.8
90462.1	133216	192593	-13230.2
90348.1	133216	192593	-12518
89875	133216	192593	-13642.7
89909.9	133072	192593	-13848.1
89939.9	133072	192593	-13485.3
90288.7	132899	192593	-13695.7
90119.2	132899	192593	-15443
89949	132899	192593	-15636.1
90168.5	132899	192593	-15932
89858.6	132899	192593	-15177.8
89643.2	132899	192593	-16582.5
89811.3	132899	192593	-16339.1
89435.2	132899	192593	-16456.3
89819.3	132899	192593	-17070.6
89937.5	132899	192593	-17178.8
89618.1	132899	192593	-17852.8
89833.6	132824	192593	-17905.5
89724.1	132824	192593	-18435.5
89542.3	132824	192593	-19520.5
89398.1	132824	192593	-19252.5
89314.1	132824	192593	-20627.6
89875.5	132824	192593	-19907.1
89615.2	132358	192593	-20272.2
89861.4	132358	192593	-21210.3
89712.9	132358	192593	-21091.7
90084.6	132358	192593	-21545
89556.7	132358	192593	-23460.7
89762.1	132292	192593	-22897.2
89757.8	132292	192593	-23740.1
89487.7	132292	192593	-24928.2
89690.7	132292	192593	-24275.8
88954.4	132292	192593	-25974.4
89438	132292	192593	-26424.4
88735.3	132292	192593	-25653.3
89488.8	132292	192593	-25923.9
89579.1	132292	192593	-27647.2
89359.2	132292	192593	-27167.3
88944.1	132292	192593	-27229.7
89283.4	132292	192593	-27418.7
89213.8	132292	192593	-27441.2
88989.6	132292	192593	-33250.8
89146.4	132292	192593	-28785
89029	132292	192593	-29436.2
88819.4	132292	192593	-28339.4
89470.8	132292	192593	-29309.6
89199	132292	192593	-30476.3
89264.1	131911	192593	-33992.5
89465.1	131911	192593	-31911.8
89475	131911	192593	-31876.9
88378.4	132083	192593	-33422.5
88939.4	131831	192593	-32129.8
89233.9	130987	192593	-32374.6
89517.5	130987	192593	-34457.8
89123.6	130987	192593	-32937.7
89307.3	130987	192593	-34992.9
89249.6	130987	192593	-33995.2
89571.9	130987	192593	-34327.9
89497.7	130987	192593	-34631.3
89456	130987	192593	-36125.5
88889.5	130987	192593	-35491.9
89170.7	130987	192593	-35494.1
88973.6	130987	192593	-35678.4
89255.9	130987	192593	-37587.5
89521.7	130987	192593	-36835.5
89177.4	130987	192593	-37640.3
88844.2	130987	192593	-37404.8
89463.8	130987	192593	-37423.4
88712.2	130987	192593	-39801.8
88775.6	130938	192593	-38384.2
89289	130688	192593	-41327.5
89315.8	130688	192593	-40390.1
89532.6	130688	192593	-39871.2
89423.7	130688	192593	-40306.2
88973	130688	192593	-41176.5
88662.1	130688	192593	-40115.6
89295.8	130688	192593	-41302.1
89497.2	130688	192593	-41187.3
89415.5	130688	192593	-42105.1
89057.1	130688	192593	-42874.3
89235	130688	192593	-42282.7
89274.2	130688	192593	-42295.8
89680.6	130688	192593	-43245.4
89309.3	130688	192593	-43556.8
89409.5	130688	192593	-44673
89724.9	130688	192593	-44855.5
89595.8	130552	192593	-45219.7
89521.3	130552	192593	-44774.6
89357	130552	192593	-45421.3
88736.8	130552	192593	-45437.2
89299.8	130552	192593	-46347.9
89234	130552	192593	-46189.2
89251.3	130552	192593	-47998.3
89425.2	130552	192593	-47353.7
89265.6	130453	192593	-48178.2
89617	130453	192593	-49373.9
89342.4	130453	192593	-49352.8
89800.3	130453	192593	-49815.5
89225.6	130453	192593	-50076.1
88670.9	130453	192593	-49703.2
89441.7	130453	192593	-51941.4
88867.5	130453	192593	-50576.8
88858.9	130453	192593	-51050.3
89377.4	130453	192593	-51871
89331.9	130453	192593	-52125.5
89107.2	130453	192593	-52225.6
89102.4	130453	192593	-51824
89355.8	130453	192593	-54279.5
88656.3	130453	192593	-52759.3
89649.7	130453	192593	-52934.2
89220.8	130453	192593	-54294
89555	130453	192593	-54447.7
89332.4	130453	192593	-55607.8
89366.7	130453	192593	-55449.8
89047.7	130453	192593	-54565.1
89352.8	130453	192593	-56207.5
88587	130453	192593	-55381.6
89270.7	130453	192593	-55939.4
89294.6	130453	192593	-57473
88539	130241	192593	-57855.3
89164	130241	192593	-59371.4
89315.4	130241	192593	-57350.1
89327.7	130241	192593	-58981.4
89229	130241	192593	-59920.1
89332.8	130241	192593	-58119.9
89374.9	130241	192593	-59034.8
89519.8	130241	192593	-62213.2
89003.4	130241	192593	-60946.6
88956	130241	192593	-59931.1
89304.3	130241	192593	-60919.9
88834.4	130241	192593	-61521.9
89684.2	130241	192593	-62351.3
89359.2	130241	192593	-62003.5
89623.7	130241	192593	-62223.1
89199.5	130241	192593	-62086.9
89531.4	130241	192593	-62948.1
89468	130241	192593	-63112.8
88314.3	130181	192593	-63989.5
88646.5	130175	192593	-63982.3
88883.5	130175	192593	-65356.9
89108.3	130175	192593	-64597.6
89302.3	129931	192593	-64449.4
88714.6	129931	192593	-66413.8
89411.7	129931	192593	-66020
89407.3	129923	192593	-65944.1
88776.8	129923	192593	-66914.5
89533.8	129923	192593	-67503.5
89388.2	129923	192593	-66623.5
89405.8	129923	192593	-68828.1
89175.3	129923	192593	-68493
89156.5	129923	192593	-69009.2
88798	129923	192593	-69617.3
89135.1	129711	192593	-69768.2
89477.8	129711	192593	-69376.1
89451.5	129711	192593	-70275.6
89121.7	129711	192593	-71338.1
88320.5	129711	192593	-71918.7
88721.1	129185	192593	-71593
89118.4	129185	192593	-72093.1
88902.9	129185	192593	-73473.3
88840.2	129185	192593	-72293.5
89106.3	129185	192593	-72659.5
89430.9	129185	192593	-72480.3
89191.2	129185	192593	-73091
89563.3	129185	192593	-73464.9
89534.9	129185	192593	-75393.6
89474.6	129185	192593	-75167.7
88592.2	129185	192593	-75384.5
89589.3	129185	192593	-74686.3
89323.8	129185	192593	-75054.8
89188.4	129185	192593	-75595.7
89174	129185	192593	-75205.8
89592.8	129185	192593	-76236.8
89088.5	129185	192593	-78621.4
89350.1	129185	192593	-77159.9
89576	129185	192593	-77294.6
89823	129185	192593	-80725.8
89512.8	129185	192593	-77411.7
89590.7	129185	192593	-77384.6
89847.1	129185	192593	-79096.1
89268.6	129185	192593	-78556.9
89674.3	129185	192593	-78808.5
89647.6	129185	192593	-78660.7
89802.7	129185	192593	-79858.4
89286.4	129185	192593	-82260.3
89423.5	129185	192593	-80122
89064.9	129185	192593	-82690.8
89386.6	129185	192593	-83279.3
89875.8	129199	192593	-81689.7
89433.9	129199	192593	-81958.4
89520.3	129199	192593	-83773.1
89631.4	129199	192593	-82913.3
89461.6	129199	192593	-83566.2
89558.7	129158	192593	-82797.1
89164.1	129158	192593	-84676.5
88771.6	129158	192593	-83404.8
89776.4	129158	192593	-83778
89248	129158	192593	-84171.7
89662.2	129158	192593	-86084.4
89098.9	129158	192593	-85855.8
89279.2	129158	192593	-85597.3
89221.7	129158	192593	-87800.7
89118.3	129158	192593	-87563.4
89390.8	129158	192593	-86696.5
89592	129158	192593	-86776.5
88747.1	129158	192593	-89501.2
89517.7	129158	192593	-88020.8
89013.1	129158	192593	-88681.4
89711.1	129158	192593	-88977.3
89407.5	129158	192593	-88872.9
89268.9	129070	192593	-89678.4
89337.8	129070	192593	-89837.4
89378	129070	192593	-89099.9
89563.7	129070	192593	-90269.5
89444.1	129070	192593	-90356.7
89469.4	129070	192593	-91199.5
89229.2	129070	192593	-90696.2
89387.7	129070	192593	-92982.2
89349.2	129070	192593	-92093
89052.6	129070	192593	-92250.1
89109.8	129070	192593	-92520.3
89080.1	129070	192593	-92403.7
89317.1	129102	192593	-92809.1
89340.4	129102	192593	-93718.4
89874.9	129102	192593	-96282
89486.8	129102	192593	-94139.1
89527.9	129102	192593	-93647
89680.8	129093	192593	-96376.1
88969.3	129093	192593	-97043.1
88927	128984	192593	-97203
89297.2	128984	192593	-97122.5
89326.1	128984	192593	-95566.3
89508.1	128984	192593	-98039.1
89368	128962	192593	-96713.9
89923.4	128962	192593	-97165.7
89748.8	128962	192593	-98066
89508.8	128962	192593	-98745.9
89980.1	128962	192593	-97697.9
89087.8	128962	192593	-99083.9
88617	128962	192593	-100345
89319.1	128962	192593	-99758.3
89523.8	128962	192593	-99377.8
89584.3	128898	192593	-100524
89085.4	128898	192593	-100051
89390.1	128898	192593	-100263
89434.5	128898	192593	-100614
88964.9	128898	192593	-100902
88632.8	128898	192593	-102294
89383.2	128898	192593	-102056
89344.8	128794	192593	-102333
88449.2	128794	192593	-104008
89346.9	128794	192593	-103798
89015.6	128794	192593	-103304
89390.7	128794	192593	-106851
89686.2	128794	192593	-106340
89468.5	128794	192593	-105374
89128.5	128794	192593	-105436
89081.8	128794	192593	-105950
89387.9	128794	192593	-108114
89509.3	128794	192593	-107487
89028.6	128794	192593	-105747
89503.6	128794	192593	-106762
89236.6	128794	192593	-106404
89472.6	128794	192593	-108624
89681.9	128794	192593	-108705
89355.6	128794	192593	-108692
89533.4	128794	192593	-107802
89261.7	128794	192593	-108456
88982.4	128794	192593	-108841
88940	128794	192593	-112730
89339	128794	192593	-110825
89516	128794	192593	-110999
88785.6	128309	192593	-111620
89086.8	128309	192593	-111358
88838.5	128309	192593	-112280
89015.6	128309	192593	-113079
89351.8	128101	192593	-112463
89073.2	128101	192593	-112379
88884.9	128101	192593	-115077
89443.2	128101	192593	-112398
89561.9	128101	192593	-116211
88992.1	128101	192593	-113936
89276.7	128101	192593	-113607
88914.1	128101	192593	-114844
89080.5	128101	192593	-115058
89171.1	128101	192593	-114912
89187.9	127871	192593	-116808
89130.7	127792	192593	-116926
89436.4	127792	192593	-116988
89163.9	127792	192593	-116484
89451.5	127792	192593	-116382
89199.3	127792	192593	-117257
89226.4	127792	192593	-117347
89244	127792	192593	-118879
89389.7	127792	192593	-119354
88957.6	127792	192593	-118653
89444.2	127792	192593	-119011
88929.2	127619	192593	-120377
89471.4	127619	192593	-119357
89347.8	127619	192593	-122083
88796.7	127619	192593	-118861
89162.3	127619	192593	-119302
88685.9	127619	192593	-121433
89013.3	127619	192593	-120977
88795.9	127619	192593	-120746
88561.5	127619	192593	-122214
88863.4	127619	192593	-123777
88695.8	127619	192593	-123242
88992.2	127619	192593	-124425
88506.3	127619	192593	-123942
89021.7	127619	192593	-123601
89032.4	127422	192593	-124271
88740	127422	192593	-124655
89060.5	127422	192593	-127396
89383	127422	192593	-125180
89360.5	127422	192593	-124939
87139	127422	192593	-124722
88994	127422	192593	-128360
89153.2	127681	192593	-126811
88851.2	127623	192593	-125977
88930.4	127623	192593	-127132
88842.8	127623	192593	-126904
88905.4	127623	192593	-128368
89026.8	127623	192593	-129257
89198.4	127623	192593	-128964
89021.7	127623	192593	-129656
88806.3	127623	192593	-130856
89098.7	127623	192593	-130789
88135.8	127304	192593	-130543
89199.1	127304	192593	-130890
88872	127304	192593	-131350
88995.3	127304	192593	-131764
88912.9	127304	192593	-134492
88931.6	127304	192593	-133115
88726.3	127304	192593	-132625
88926.2	127304	192593	-131527
87914.9	127254	192593	-134001
88884.2	127254	192593	-132371
88954.2	127210	192593	-132613
89113.4	127210	192593	-136702
89299.2	127210	192593	-136008
88226.1	127210	192593	-136784
88908.5	127210	192593	-135611
89503.6	127073	192593	-134979
88958.9	127073	192593	-135230
89230.7	127073	192593	-136421
89280.2	127073	192593	-136478
89034	127069	192593	-137039
88800.2	127069	192593	-136536
89395.6	127069	192593	-136810
89286.6	127069	192593	-139345
89102.2	127069	192593	-138359
88941.7	127069	192593	-137851
89110.6	127069	192593	-138355
88726.9	127069	192593	-139972
89186.8	127069	192593	-141594
89161.9	127069	192593	-140621
88384.4	127069	192593	-140070
89039.9	127054	192593	-139675
89134.5	127054	192593	-141855
89436.1	126952	192593	-140822
88964.5	126904	192593	-140989
89611.1	126904	192593	-142037
89351	126904	192593	-143916
89146.2	126904	192593	-149710
88863	126904	192593	-142759
89582.6	126717	192593	-146444
89305.9	126717	192593	-145175
89537.8	126717	192593	-144764
89168.8	126717	192593	-145555
89717.7	126717	192593	-144882
89509.5	126717	192593	-144807
89300.1	126717	192593	-144667
89460.2	126717	192593	-145694
89318.1	126717	192593	-147737
88695	126717	192593	-147346
89544.5	126717	192593	-150397
89411.2	126717	192593	-148385
89478.3	126717	192593	-148601
88942.9	126717	192593	-148011
88783.9	126717	192593	-148946
89421.5	126717	192593	-148899
89426.9	126674	192593	-151349
89441.6	126674	192593	-150698
89221.1	126674	192593	-149439
88842.6	126121	192593	-149492
89504.1	126121	192593	-151216
88791.4	126121	192593	-151208
89104.8	126121	192593	-151722
89338.1	126121	192593	-150970
89179.1	126121	192593	-152438
89005.1	125887	192593	-152918
89478.9	125887	192593	-152261
88496.1	125887	192593	-156510
89457.6	125536	192593	-154737
89147.7	125536	192593	-153610
88913.7	125536	192593	-156729
88996.9	125536	192593	-153580
88527.2	125449	192593	-154274
89460.5	125449	192593	-155149
89375.9	124910	192593	-157509
89323.4	124910	192593	-155605
88977.7	124910	192593	-157161
88864.1	124910	192593	-160144
89305.7	124910	192593	-158250
89325.3	124210	192593	-157614
89411.6	124210	192593	-157141
89304.5	124210	192593	-157740
89214.1	124210	192593	-156928
88969.5	124210	192593	-157511
88790.6	124210	192593	-159911
88992.1	124210	192593	-159785
88711.2	124210	192593	-158867
89449.6	124210	192593	-162700
89303.4	124210	192593	-159806
89371.9	124210	192593	-162534
88990.8	124210	192593	-164912
89077.7	124210	192593	-162629
89259.1	124210	192593	-163220
89079.2	124210	192593	-162472
88574.8	124210	192593	-164038
88633.8	123908	192593	-163048
89428.8	123415	192593	-162836
88922	123415	192593	-166887
89382.1	123415	192593	-165181
89284.3	123415	192593	-164774
88674.2	123415	192593	-166830
89458.6	123415	192593	-167584
89401.4	123415	192593	-168608
89403.1	123415	192593	-165783
89128	123415	192593	-168502
89094.3	123415	192593	-166530
89324.7	123415	192593	-169265
89549.5	123415	192593	-170401
89543.6	123415	192593	-168433
88348.7	123415	192593	-169499
89166.4	123105	192593	-168381
88856.7	123105	192593	-173345
89224.2	123105	192593	-172009
89006.5	123105	192593	-171319
89456.7	123105	192593	-172544
88930.6	123105	192593	-171487
89149.5	123105	192593	-172895
89358.3	123105	192593	-171991
88963.8	123105	192593	-172579
88031.6	123105	192593	-172523
89483.3	123105	192593	-174329
89318.5	123105	192593	-173366
88881.8	123105	192593	-172953
89311.1	123105	192593	-173936
89412.2	123105	192593	-173653
89086.2	123105	192593	-176232
88812.5	123105	192593	-176031
89586.5	123105	192593	-175072
89671.2	123105	192593	-175010
89008.5	123105	192593	-176286
89351.2	123105	192593	-175664
89665.4	123105	192593	-176231
89534.4	123105	192593	-176695
89617.5	123105	192593	-176503
89310.7	123105	192593	-177840
89600	122904	192593	-176856
88603.5	122904	192593	-178356
89671.7	122904	192593	-180521
89602.6	122904	192593	-179407
89154.9	122904	192593	-180344
89152.5	122904	192593	-180253
89334.8	122904	192593	-180241
88772.5	122904	192593	-179353
89079.8	122904	192593	-180276
88983.3	122904	192593	-180219
89516.1	122904	192593	-181146
89362.8	122904	192593	-180798
89077.3	122904	192593	-182099
89403.4	122904	192593	-183207
89652.6	122904	192593	-181703
89796.1	122904	192593	-185332
89400.5	122904	192593	-183987
89298.6	122904	192593	-183766
89028.7	122735	192593	-184085
89281.2	122735	192593	-185306
88305.4	122735	192593	-185463
88684.8	122735	192593	-185694
89377.6	122735	192593	-185543
89295.7	122735	192593	-185464
89180.9	122735	192593	-186592
89018.7	122735	192593	-185953
89232.2	122735	192593	-186187
89069.7	122590	192593	-187971
89301.9	122590	192593	-187269
89400.8	122590	192593	-188728
89131.1	122590	192593	-189463
88235.1	122416	192593	-188795
89231.9	122416	192593	-191809
89140.8	122416	192593	-190119
89081.2	122416	192593	-191295
88813.8	122416	192593	-189176
89250.3	122416	192593	-193987
89520.3	122350	192593	-189932
89219.4	122350	192593	-192725
89337.2	122350	192593	-193222
89301.9	122350	192593	-192214
89498.1	122350	192593	-192674
89023.9	122350	192593	-194418
89087.4	122350	192593	-193026
89411.8	122350	192593	-194383
89519.2	122350	192593	-194250
88879.3	122335	192593	-193931
89486.6	122335	192593	-194440
89077.5	122335	192593	-195535
89384.6	122182	192593	-195078
88773.9	122182	192593	-195732
88977.1	122182	192593	-195935
89245.1	122182	192593	-197658
88676	122182	192593	-197540
89106.6	122182	192593	-198606
87686.1	122182	192593	-198453
89356	122182	192593	-200148
89394.6	122182	192593	-198333
89271	122182	192593	-198552
89438.9	122182	192593	-198950
89335.6	122182	192593	-203048
88986.6	122182	192593	-200182
88407.6	122182	192593	-199963
89098.2	122182	192593	-202857
88879.1	122182	192593	-201320
89101.3	122182	192593	-200930
89366.4	122182	192593	-201501
89404.1	122182	192593	-200795
88667.5	122182	192593	-201339
88805.4	122182	192593	-204183
89261.2	122182	192593	-208062
89621	122182	192593	-201768
88866.7	122182	192593	-203100
89341.3	122182	192593	-203288
89411.2	122182	192593	-203505
89028.5	122182	192593	-203898
89313.5	122182	192593	-205173
89147.5	122182	192593	-204358
89266.3	122182	192593	-205833
89343.1	122182	192593	-207402
89305.4	122182	192593	-205976
88643.2	122182	192593	-211290
89498.1	122182	192593	-206233
89112.3	122182	192593	-207643
89273.8	122182	192593	-208421
89097.3	122182	192593	-208438
89115.2	122182	192593	-207523
89141.8	122182	192593	-212129
89209.9	122182	192593	-209987
89350.4	122182	192593	-212734
89458.7	122182	192593	-212356
88840.8	122182	192593	-209709
89533.9	122182	192593	-211100
